# Supplementary material for: Import, use, and emissions of PCBs in Switzerland from 1930 to 2100
Source: PLoS One. 2017 Oct 5;12(10):e0183768. doi: 10.1371/journal.pone.0183768 (PMC5628794; doi:10.1371/journal.pone.0183768)
Supplement: S2 File — The file contains the developed model in Excel/VBA. (XLSM) [file pone.0183768.s002.xlsm]

## Sheet: Main
			Emission Inventory for PCBs in Switzerland
Results are given for the sum of all PCB congeners, for the sum of the idicator PCBs (iPCBs) - PCB 28, PCB 52, PCB 101, PCB 138, PCB 153, PCB 180 and the sum of the dioxine-like PCBs (dlPCBs) - PCB 77, PCB 81, PCB 105, PCB 114, PCB 118, PCB 123, PCB 126, PCB 156, PCB 157, PCB 167, PCB 169, and PCB 189
The model runs from 1930 to 2100
Important: Do not insert additional rows or columns in the blue or gray worksheets. These worksheets are directly linked to the vba model. Also, do not rename these worksheets.
Feel free to update the parameter in the blue colored worksheets, the results (gray worksheets) and EMEP data (purple worksheets) are updated after the model is re-run
The data behind the result charts can be viewed by unhiding the hidden worksheets
													This model was developed by Juliane Glüge, Christine Steinlin, and Christian Bogdal. Please cite the related publication (Glüge, J., Steinlin, C., Schalles, S., Wegmann, L., Tremp, J., Breivik, K., Hungerbühler, K., and Bogdal, C. (2017) Import, use, and emissions of PCBs in Switzerland from 1930 to 2100. PLOS ONE) when using this model.

## Sheet: Import and Use Categories
	Import	Sewage sludge		Usage categories - fractions of imported amounts									Fraction of the PCB congenrs in the specific use category [%]
Year	amount of imported PCBs	amount of produced sewage sludge		transformers	large capacitors	small capacitors	anticorrosive paints	joint sealants					transformers	large capacitors	small capacitors	anticorrosive paints	joint sealants
	[t PCBs (all 209 congeners)]	[t]		[-]	[-]	[-]	[-]	[-]					[%]	[%]	[%]	[%]	[%]
1930	0	0		0.519313	0.15387	0.192338	0.0672392	0.0672392				PCB 28	0.079	7.527	7.527	0.001	0.125
1931	0	0		0.519313	0.15387	0.192338	0.0672392	0.0672392				PCB 52	1.674	4.359	4.359	0.26	3.105
1932	0	0		0.519313	0.15387	0.192338	0.0672392	0.0672392				PCB 101	4.944	0.772	0.772	3.606	6.755
1933	0	0		0.519313	0.15387	0.192338	0.0672392	0.0672392				PCB 138	6.206	0.598	0.598	18.116	5.875
1934	0	0		0.519313	0.15387	0.192338	0.0672392	0.0672392				PCB 153	6.46	0.359	0.359	14.44	3.53
1935	0	0		0.519313	0.15387	0.192338	0.0672392	0.0672392				PCB 180	5.964	0.055	0.055	7.618	0.545
1936	0	0		0.519313	0.15387	0.192338	0.0672392	0.0672392				PCB 77	0.058	0.043	0.043	0.001	0.115
1937	0	0		0.519313	0.15387	0.192338	0.0672392	0.0672392				PCB 81	0	0.001	0.001	0.001	0
1938	0	0		0.519313	0.15387	0.192338	0.0672392	0.0672392				PCB 105	2.7	0.565	0.565	0.17	5.18
1939	0	0		0.519313	0.15387	0.192338	0.0672392	0.0672392				PCB 114	0.17	0.038	0.038	0.001	0.34
1940	0	0		0.519313	0.15387	0.192338	0.0672392	0.0672392				PCB 118	5.478	1.113	1.113	1.054	10.47
1941	0	0		0.519313	0.15387	0.192338	0.0672392	0.0672392				PCB 123	0.118	0.026	0.026	0.001	0.235
1942	0	0		0.519313	0.15387	0.192338	0.0672392	0.0672392				PCB 126	0.005	0.001	0.001	0.001	0.01
1943	0	0		0.519313	0.15387	0.192338	0.0672392	0.0672392				PCB 156	0.749	0.098	0.098	0.816	0.975
1944	0	0		0.519313	0.15387	0.192338	0.0672392	0.0672392				PCB 157	0.133	0.025	0.025	0.107	0.245
1945	0	0		0.519313	0.15387	0.192338	0.0672392	0.0672392				PCB 167	0.25	0.031	0.031	0.157	0.31
1946	22.2659	0		0.519313	0.15387	0.192338	0.0672392	0.0672392				PCB 169	0	0	0	0.001	0
1947	22.2659	0		0.519313	0.15387	0.192338	0.0672392	0.0672392				PCB 189	0.054	0.001	0.001	0.134	0.005
1948	22.2659	0		0.519313	0.15387	0.192338	0.0672392	0.0672392				1-3 Cl	0.62	64.51	64.51	0.07	0.96
1949	22.2659	0		0.519313	0.15387	0.192338	0.0672392	0.0672392				4 Cl	8.86	26.18	26.18	0.38	17.26
1950	22.2659	0		0.519313	0.15387	0.192338	0.0672392	0.0672392				5 Cl	32.02	6.64	6.64	9.13	55.46
1951	22.2659	0		0.519313	0.15387	0.192338	0.0672392	0.0672392				6 Cl	16.9	1.23	1.23	29.45	12.15
1952	22.2659	0		0.519313	0.15387	0.192338	0.0672392	0.0672392				6 Cl	16.9	1.23	1.23	29.45	12.15
1953	22.2659	0		0.519313	0.15387	0.192338	0.0672392	0.0672392				7 Cl	24.7	0.21	0.21	31.52	2.02
1954	22.2659	0		0.519313	0.15387	0.192338	0.0672392	0.0672392
1955	78.125	0		0.519313	0.15387	0.192338	0.0672392	0.0672392
1956	78.125	625		0.519313	0.15387	0.192338	0.0672392	0.0672392
1957	78.125	1250		0.519313	0.15387	0.192338	0.0672392	0.0672392
1958	78.125	1875		0.519313	0.15387	0.192338	0.0672392	0.0672392
1959	78.125	2500		0.519313	0.15387	0.192338	0.0672392	0.0672392
1960	178.176	3125		0.519313	0.15387	0.192338	0.0672392	0.0672392
1961	178.176	3750		0.519313	0.15387	0.192338	0.0672392	0.0672392
1962	178.176	4375		0.519313	0.15387	0.192338	0.0672392	0.0672392
1963	178.176	5000		0.519313	0.15387	0.192338	0.0672392	0.0672392
1964	178.176	5625		0.519313	0.15387	0.192338	0.0672392	0.0672392
1965	270.896	6250		0.519313	0.15387	0.192338	0.0672392	0.0672392
1966	270.896	6875		0.519313	0.15387	0.192338	0.0672392	0.0672392
1967	270.896	7500		0.519313	0.15387	0.192338	0.0672392	0.0672392
1968	270.896	8125		0.519313	0.15387	0.192338	0.0672392	0.0672392
1969	270.896	8750		0.519313	0.15387	0.192338	0.0672392	0.0672392
1970	285.349	9375		0.519313	0.15387	0.192338	0.0672392	0.0672392
1971	213.412	10000		0.519313	0.15387	0.192338	0.0672392	0.0672392
1972	219.337	36666.7		0.519313	0.15387	0.192338	0.0672392	0.0672392
1973	251.316	63333.3		0.576126	0.170704	0.21338	0.0198953	0.0198953
1974	648.911	90000		0.593528	0.17586	0.219825	0.00539365	0.00539365
1975	136.8	89600		0.57807	0.17128	0.2141	0.0182749	0.0182749
1976	68.1	105680		0.6	0.177778	0.222222	0	0
1977	62.6	121760		0.6	0.177778	0.222222	0	0
1978	150.5	137840		0.6	0.177778	0.222222	0	0
1979	51.8	153920		0.6	0.177778	0.222222	0	0
1980	49.6	170000		0.6	0.177778	0.222222	0	0
1981	14.6	171500		0.6	0.177778	0.222222	0	0
1982	1.2	173000		0.6	0.177778	0.222222	0	0
1983	10.1	174500		0.6	0.177778	0.222222	0	0
1984	0	176000		0.6	0.177778	0.222222	0	0
1985	0	183400		0.6	0.177778	0.222222	0	0
1986	0	190800		0.6	0.177778	0.222222	0	0
1987	0	198200		0.6	0.177778	0.222222	0	0
1988	0	205600		0.6	0.177778	0.222222	0	0
1989	0	213000		0.6	0.177778	0.222222	0	0
1990	0	212600		0.6	0.177778	0.222222	0	0
1991	0	212200		0.6	0.177778	0.222222	0	0
1992	0	211800		0.6	0.177778	0.222222	0	0
1993	0	211400		0.6	0.177778	0.222222	0	0
1994	0	211000		0.6	0.177778	0.222222	0	0
1995	0	210600		0.6	0.177778	0.222222	0	0
1996	0	210200		0.6	0.177778	0.222222	0	0
1997	0	209800		0.6	0.177778	0.222222	0	0
1998	0	209400		0.6	0.177778	0.222222	0	0
1999	0	209000		0.6	0.177778	0.222222	0	0
2000	0	202757		0.6	0.177778	0.222222	0	0
2001	0	201130		0.6	0.177778	0.222222	0	0
2002	0	199503		0.6	0.177778	0.222222	0	0
2003	0	200627		0.6	0.177778	0.222222	0	0
2004	0	201752		0.6	0.177778	0.222222	0	0
2005	0	202876		0.6	0.177778	0.222222	0	0
2006	0	204000		0.6	0.177778	0.222222	0	0
2007	0	205200		0.6	0.177778	0.222222	0	0
2008	0	206400		0.6	0.177778	0.222222	0	0
2009	0	207600		0.6	0.177778	0.222222	0	0
2010	0	208800		0.6	0.177778	0.222222	0	0
2011	0	210000		0.6	0.177778	0.222222	0	0
2012	0	210000		0.6	0.177778	0.222222	0	0
2013	0	210000		0.6	0.177778	0.222222	0	0
2014	0	210000		0.6	0.177778	0.222222	0	0
2015	0	210000		0.6	0.177778	0.222222	0	0
2016	0	210000		0.6	0.177778	0.222222	0	0
2017	0	210000		0.6	0.177778	0.222222	0	0
2018	0	210000		0.6	0.177778	0.222222	0	0
2019	0	210000		0.6	0.177778	0.222222	0	0
2020	0	210000		0.6	0.177778	0.222222	0	0
2021	0	210000		0.6	0.177778	0.222222	0	0
2022	0	210000		0.6	0.177778	0.222222	0	0
2023	0	210000		0.6	0.177778	0.222222	0	0
2024	0	210000		0.6	0.177778	0.222222	0	0
2025	0	210000		0.6	0.177778	0.222222	0	0
2026	0	210000		0.6	0.177778	0.222222	0	0
2027	0	210000		0.6	0.177778	0.222222	0	0
2028	0	210000		0.6	0.177778	0.222222	0	0
2029	0	210000		0.6	0.177778	0.222222	0	0
2030	0	210000		0.6	0.177778	0.222222	0	0
2031	0	210000		0.6	0.177778	0.222222	0	0
2032	0	210000		0.6	0.177778	0.222222	0	0
2033	0	210000		0.6	0.177778	0.222222	0	0
2034	0	210000		0.6	0.177778	0.222222	0	0
2035	0	210000		0.6	0.177778	0.222222	0	0
2036	0	210000		0.6	0.177778	0.222222	0	0
2037	0	210000		0.6	0.177778	0.222222	0	0
2038	0	210000		0.6	0.177778	0.222222	0	0
2039	0	210000		0.6	0.177778	0.222222	0	0
2040	0	210000		0.6	0.177778	0.222222	0	0
2041	0	210000		0.6	0.177778	0.222222	0	0
2042	0	210000		0.6	0.177778	0.222222	0	0
2043	0	210000		0.6	0.177778	0.222222	0	0
2044	0	210000		0.6	0.177778	0.222222	0	0
2045	0	210000		0.6	0.177778	0.222222	0	0
2046	0	210000		0.6	0.177778	0.222222	0	0
2047	0	210000		0.6	0.177778	0.222222	0	0
2048	0	210000		0.6	0.177778	0.222222	0	0
2049	0	210000		0.6	0.177778	0.222222	0	0
2050	0	210000		0.6	0.177778	0.222222	0	0
2051	0	210000		0.6	0.177778	0.222222	0	0
2052	0	210000		0.6	0.177778	0.222222	0	0
2053	0	210000		0.6	0.177778	0.222222	0	0
2054	0	210000		0.6	0.177778	0.222222	0	0
2055	0	210000		0.6	0.177778	0.222222	0	0
2056	0	210000		0.6	0.177778	0.222222	0	0
2057	0	210000		0.6	0.177778	0.222222	0	0
2058	0	210000		0.6	0.177778	0.222222	0	0
2059	0	210000		0.6	0.177778	0.222222	0	0
2060	0	210000		0.6	0.177778	0.222222	0	0
2061	0	210000		0.6	0.177778	0.222222	0	0
2062	0	210000		0.6	0.177778	0.222222	0	0
2063	0	210000		0.6	0.177778	0.222222	0	0
2064	0	210000		0.6	0.177778	0.222222	0	0
2065	0	210000		0.6	0.177778	0.222222	0	0
2066	0	210000		0.6	0.177778	0.222222	0	0
2067	0	210000		0.6	0.177778	0.222222	0	0
2068	0	210000		0.6	0.177778	0.222222	0	0
2069	0	210000		0.6	0.177778	0.222222	0	0
2070	0	210000		0.6	0.177778	0.222222	0	0
2071	0	210000		0.6	0.177778	0.222222	0	0
2072	0	210000		0.6	0.177778	0.222222	0	0
2073	0	210000		0.6	0.177778	0.222222	0	0
2074	0	210000		0.6	0.177778	0.222222	0	0
2075	0	210000		0.6	0.177778	0.222222	0	0
2076	0	210000		0.6	0.177778	0.222222	0	0
2077	0	210000		0.6	0.177778	0.222222	0	0
2078	0	210000		0.6	0.177778	0.222222	0	0
2079	0	210000		0.6	0.177778	0.222222	0	0
2080	0	210000		0.6	0.177778	0.222222	0	0
2081	0	210000		0.6	0.177778	0.222222	0	0
2082	0	210000		0.6	0.177778	0.222222	0	0
2083	0	210000		0.6	0.177778	0.222222	0	0
2084	0	210000		0.6	0.177778	0.222222	0	0
2085	0	210000		0.6	0.177778	0.222222	0	0
2086	0	210000		0.6	0.177778	0.222222	0	0
2087	0	210000		0.6	0.177778	0.222222	0	0
2088	0	210000		0.6	0.177778	0.222222	0	0
2089	0	210000		0.6	0.177778	0.222222	0	0
2090	0	210000		0.6	0.177778	0.222222	0	0
2091	0	210000		0.6	0.177778	0.222222	0	0
2092	0	210000		0.6	0.177778	0.222222	0	0
2093	0	210000		0.6	0.177778	0.222222	0	0
2094	0	210000		0.6	0.177778	0.222222	0	0
2095	0	210000		0.6	0.177778	0.222222	0	0
2096	0	210000		0.6	0.177778	0.222222	0	0
2097	0	210000		0.6	0.177778	0.222222	0	0
2098	0	210000		0.6	0.177778	0.222222	0	0
2099	0	210000		0.6	0.177778	0.222222	0	0
2100	0	210000		0.6	0.177778	0.222222	0	0
Total amount [t]	5000			2700	800	1000	250	250

## Sheet: Release Factors from Use
			Emission factors from use categories					Slopes to calculate sewage sludge concentr.			Release factors from use categories
	number Cl	degradation in soil and landfill	transformers	large capacitors	small capacitors	anti-corrosive paints	joint sealants				transformers	large capacitors	small capacitors	anti-corrosive paints	joint sealants
		[1/year]	[mass/mass/year]	[mass/mass/year]	[mass/mass/year]	[mass/mass/year]	[mass/mass/year]	[ng PCB/(g dw sludge) /(t PCBs in use in paints)]			[mass/mass/year]	[mass/mass/year]	[mass/mass/year]	[mass/mass/year]	[mass/mass/year]
PCB 28	3	0.208	2.36e-05	0.00059	0.00059	0.0675	0.0135	45825		accidental release factors to soil	0.0001	0.002	0.002	0.002	0.002	see text
PCB 52	4	0.123	1.29e-05	0.000324	0.000324	0.0403	0.00806	166		accidental release factors to fire	0.001	0.001	0.001	0.001	0.001	Breivik2002b, default
PCB 101	5	0.021	2.58e-06	6.45e-05	6.45e-05	0.011	0.0022	1505
PCB 138	6	0.004	2.14e-07	5.35e-06	5.35e-06	0.00231	0.000462	58.6
PCB 153	6	0.004	4.18e-07	1.05e-05	1.05e-05	0.00292	0.000584	6.34			Lifetime use categories
PCB 180	7	0.002	2.76e-08	6.9e-07	6.9e-07	0.000745	0.000149	46		lifetime [years]	25	25	22	55	55	see text
PCB 77	4	0.123	1.29e-05	0.000324	0.000324	0.0403	0.00806	420		shape parameter	2.4	2.4	2.4	5	5	see text
PCB 81	4	0.123	1.29e-05	0.000324	0.000324	0.0403	0.00806	19.3
PCB 105	5	0.021	2.58e-06	6.45e-05	6.45e-05	0.011	0.0022	846.5
PCB 114	5	0.021	2.58e-06	6.45e-05	6.45e-05	0.011	0.0022	73.9
PCB 118	5	0.021	2.58e-06	6.45e-05	6.45e-05	0.011	0.0022	1.11
PCB 123	5	0.021	2.58e-06	6.45e-05	6.45e-05	0.011	0.0022	1.53
PCB 126	5	0.021	2.58e-06	6.45e-05	6.45e-05	0.011	0.0022	2.88
PCB 156	6	0.004	2.99085e-07	7.495e-06	7.495e-06	0.00259715	0.00051943	3.72
PCB 157	6	0.004	2.99085e-07	7.495e-06	7.495e-06	0.00259715	0.00051943	6.28
PCB 167	6	0.004	2.99085e-07	7.495e-06	7.495e-06	0.00259715	0.00051943	5.57
PCB 169	6	0.004	2.99085e-07	7.495e-06	7.495e-06	0.00259715	0.00051943	1.21
PCB 189	7	0.002	2.76e-08	6.9e-07	6.9e-07	0.000745	0.000149	1.61
1-3 Cl	3	0.208	2.36e-05	0.00059	0.00059	0.0675	0.0135	45825
4 Cl	4	0.123	1.29e-05	0.000324	0.000324	0.0403	0.00806	244.632
5 Cl	5	0.021	2.58e-06	6.45e-05	6.45e-05	0.011	0.0022	72.7201
6 Cl	6	0.004	2.14e-07	5.35e-06	5.35e-06	0.00231	0.000462	2.93288
6 Cl	6	0.004	4.18e-07	1.05e-05	1.05e-05	0.00292	0.000584	2.93288
7 Cl	7	0.002	2.76e-08	6.9e-07	6.9e-07	0.000745	0.000149	1.39574
		Bogdal2010 (Mackay-handbook for iPCBs), 10°C	see text	see text	see text	see text	see text	see text

## Sheet: Treatment_Disposal Factors
	transformers, large capacitors							small capacitors									anti-corrosive paints								joint sealants							sewage sludge
Year	landfill	open	wasteinc	hazwaste	export	sum		landfill	open	wasteinc	hazwaste	export	shred_landfill	shred_wasteinc	sum		ren_hazwaste	ren_landfill	ren_open	ren_wasteinc	ren_steel	ren_export	sum		ren_landfill	ren_open	ren_wasteinc	ren_hazwaste	ren_export	sum		agriculture	wasteinc	landfill	export	sum
1930	0.8	0.1	0.1	0	0	1		0.6	0.2	0.2	0	0	0	0	1		0	0.9	0	0	0.1	0	1		0.9	0.1	0	0	0	1		0	0	0	0	0		ren … renovation
1931	0.8	0.1	0.1	0	0	1		0.6	0.2	0.2	0	0	0	0	1		0	0.9	0	0	0.1	0	1		0.9	0.1	0	0	0	1		0	0	0	0	0		shred … shredder
1932	0.8	0.1	0.1	0	0	1		0.6	0.2	0.2	0	0	0	0	1		0	0.9	0	0	0.1	0	1		0.9	0.1	0	0	0	1		0	0	0	0	0		landfill … landfill
1933	0.8	0.1	0.1	0	0	1		0.6	0.2	0.2	0	0	0	0	1		0	0.9	0	0	0.1	0	1		0.9	0.1	0	0	0	1		0	0	0	0	0		open … open burning
1934	0.8	0.1	0.1	0	0	1		0.6	0.2	0.2	0	0	0	0	1		0	0.9	0	0	0.1	0	1		0.9	0.1	0	0	0	1		0	0	0	0	0		wasteinc … waste incineration
1935	0.8	0.1	0.1	0	0	1		0.6	0.2	0.2	0	0	0	0	1		0	0.9	0	0	0.1	0	1		0.9	0.1	0	0	0	1		0	0	0	0	0		hazwaste … hazardous waste incineration
1936	0.8	0.1	0.1	0	0	1		0.6	0.2	0.2	0	0	0	0	1		0	0.9	0	0	0.1	0	1		0.9	0.1	0	0	0	1		0	0	0	0	0		steel … steelworks
1937	0.8	0.1	0.1	0	0	1		0.6	0.2	0.2	0	0	0	0	1		0	0.9	0	0	0.1	0	1		0.9	0.1	0	0	0	1		0	0	0	0	0		export … export
1938	0.8	0.1	0.1	0	0	1		0.6	0.2	0.2	0	0	0	0	1		0	0.9	0	0	0.1	0	1		0.9	0.1	0	0	0	1		0	0	0	0	0		agriculture … usage of sewage sludge in agriculture (application to soil)
1939	0.8	0.1	0.1	0	0	1		0.6	0.2	0.2	0	0	0	0	1		0	0.9	0	0	0.1	0	1		0.9	0.1	0	0	0	1		0	0	0	0	0
1940	0.8	0.1	0.1	0	0	1		0.6	0.2	0.2	0	0	0	0	1		0	0.9	0	0	0.1	0	1		0.9	0.1	0	0	0	1		0	0	0	0	0
1941	0.793529	0.1	0.106471	0	0	1		0.595517	0.193103	0.211379	0	0	0	0	1		0	0.884	0	0.016	0.1	0	1		0.894545	0.1	0.00545455	0	0	1		0	0	0	0	0
1942	0.787059	0.1	0.112941	0	0	1		0.591034	0.186207	0.222759	0	0	0	0	1		0	0.868	0	0.032	0.1	0	1		0.889091	0.1	0.0109091	0	0	1		0	0	0	0	0
1943	0.780588	0.1	0.119412	0	0	1		0.586552	0.17931	0.234138	0	0	0	0	1		0	0.852	0	0.048	0.1	0	1		0.883636	0.1	0.0163636	0	0	1		0	0	0	0	0
1944	0.774118	0.1	0.125882	0	0	1		0.582069	0.172414	0.245517	0	0	0	0	1		0	0.836	0	0.064	0.1	0	1		0.878182	0.1	0.0218182	0	0	1		0	0	0	0	0
1945	0.767647	0.1	0.132353	0	0	1		0.577586	0.165517	0.256897	0	0	0	0	1		0	0.82	0	0.08	0.1	0	1		0.872727	0.1	0.0272727	0	0	1		0	0	0	0	0
1946	0.761176	0.1	0.138824	0	0	1		0.573103	0.158621	0.268276	0	0	0	0	1		0	0.804	0	0.096	0.1	0	1		0.867273	0.1	0.0327273	0	0	1		0	0	0	0	0
1947	0.754706	0.1	0.145294	0	0	1		0.568621	0.151724	0.279655	0	0	0	0	1		0	0.788	0	0.112	0.1	0	1		0.861818	0.1	0.0381818	0	0	1		0	0	0	0	0
1948	0.748235	0.1	0.151765	0	0	1		0.564138	0.144828	0.291034	0	0	0	0	1		0	0.772	0	0.128	0.1	0	1		0.856364	0.1	0.0436364	0	0	1		0	0	0	0	0
1949	0.741765	0.1	0.158235	0	0	1		0.559655	0.137931	0.302414	0	0	0	0	1		0	0.756	0	0.144	0.1	0	1		0.850909	0.1	0.0490909	0	0	1		0	0	0	0	0
1950	0.735294	0.1	0.164706	0	0	1		0.555172	0.131034	0.313793	0	0	0	0	1		0	0.74	0	0.16	0.1	0	1		0.845455	0.1	0.0545455	0	0	1		0	0	0	0	0
1951	0.728824	0.1	0.171176	0	0	1		0.55069	0.124138	0.325172	0	0	0	0	1		0	0.724	0	0.176	0.1	0	1		0.84	0.1	0.06	0	0	1		0	0	0	0	0
1952	0.722353	0.1	0.177647	0	0	1		0.546207	0.117241	0.336552	0	0	0	0	1		0	0.708	0	0.192	0.1	0	1		0.834545	0.1	0.0654545	0	0	1		0	0	0	0	0
1953	0.715882	0.1	0.184118	0	0	1		0.541724	0.110345	0.347931	0	0	0	0	1		0	0.692	0	0.208	0.1	0	1		0.829091	0.1	0.0709091	0	0	1		0	0	0	0	0
1954	0.709412	0.1	0.190588	0	0	1		0.537241	0.103448	0.35931	0	0	0	0	1		0	0.676	0	0.224	0.1	0	1		0.823636	0.1	0.0763636	0	0	1		0	0	0	0	0
1955	0.702941	0.1	0.197059	0	0	1		0.532759	0.0965517	0.37069	0	0	0	0	1		0	0.66	0	0.24	0.1	0	1		0.818182	0.1	0.0818182	0	0	1		0	0	0	0	0
1956	0.696471	0.1	0.203529	0	0	1		0.528276	0.0896552	0.382069	0	0	0	0	1		0	0.644	0	0.256	0.1	0	1		0.812727	0.1	0.0872727	0	0	1		0.8	0	0.2	0	1
1957	0.69	0.1	0.21	0	0	1		0.523793	0.0827586	0.393448	0	0	0	0	1		0	0.628	0	0.272	0.1	0	1		0.807273	0.1	0.0927273	0	0	1		0.8	0	0.2	0	1
1958	0.683529	0.1	0.216471	0	0	1		0.51931	0.0758621	0.404828	0	0	0	0	1		0	0.612	0	0.288	0.1	0	1		0.801818	0.1	0.0981818	0	0	1		0.8	0	0.2	0	1
1959	0.677059	0.1	0.222941	0	0	1		0.514828	0.0689655	0.416207	0	0	0	0	1		0	0.596	0	0.304	0.1	0	1		0.796364	0.1	0.103636	0	0	1		0.8	0	0.2	0	1
1960	0.670588	0.1	0.229412	0	0	1		0.510345	0.062069	0.427586	0	0	0	0	1		0	0.58	0	0.32	0.1	0	1		0.790909	0.1	0.109091	0	0	1		0.8	0	0.2	0	1
1961	0.664118	0.1	0.235882	0	0	1		0.505862	0.0551724	0.438966	0	0	0	0	1		0	0.564	0	0.336	0.1	0	1		0.785455	0.1	0.114545	0	0	1		0.8	0	0.2	0	1
1962	0.657647	0.1	0.242353	0	0	1		0.501379	0.0482759	0.450345	0	0	0	0	1		0	0.548	0	0.352	0.1	0	1		0.78	0.1	0.12	0	0	1		0.8	0	0.2	0	1
1963	0.651176	0.1	0.248824	0	0	1		0.496897	0.0413793	0.461724	0	0	0	0	1		0	0.532	0	0.368	0.1	0	1		0.774545	0.1	0.125455	0	0	1		0.8	0	0.2	0	1
1964	0.644706	0.1	0.255294	0	0	1		0.492414	0.0344828	0.473103	0	0	0	0	1		0	0.516	0	0.384	0.1	0	1		0.769091	0.1	0.130909	0	0	1		0.8	0	0.2	0	1
1965	0.638235	0.1	0.261765	0	0	1		0.487931	0.0275862	0.484483	0	0	0	0	1		0	0.5	0	0.4	0.1	0	1		0.763636	0.1	0.136364	0	0	1		0.8	0	0.2	0	1
1966	0.631765	0.1	0.268235	0	0	1		0.483448	0.0206897	0.495862	0	0	0	0	1		0	0.484	0	0.416	0.1	0	1		0.758182	0.1	0.141818	0	0	1		0.8	0	0.2	0	1
1967	0.625294	0.1	0.274706	0	0	1		0.478966	0.0137931	0.507241	0	0	0	0	1		0	0.468	0	0.432	0.1	0	1		0.752727	0.1	0.147273	0	0	1		0.8	0	0.2	0	1
1968	0.618824	0.1	0.281176	0	0	1		0.474483	0.00689655	0.518621	0	0	0	0	1		0	0.452	0	0.448	0.1	0	1		0.747273	0.1	0.152727	0	0	1		0.8	0	0.2	0	1
1969	0.612353	0.1	0.287647	0	0	1		0.47	0	0.53	0	0	0	0	1		0	0.436	0	0.464	0.1	0	1		0.741818	0.1	0.158182	0	0	1		0.8	0	0.2	0	1
1970	0.605882	0.1	0.294118	0	0	1		0.47	0	0.53	0	0	0	0	1		0	0.42	0	0.48	0.1	0	1		0.736364	0.1	0.163636	0	0	1		0.8	0	0.2	0	1
1971	0.599412	0.1	0.300588	0	0	1		0.47	0	0.53	0	0	0	0	1		0	0.404	0	0.496	0.1	0	1		0.730909	0.1	0.169091	0	0	1		0.8	0	0.2	0	1
1972	0.563941	0.1	0.307059	0	0.029	1		0.369	0	0.602	0	0.029	0	0	1		0	0.388	0	0.512	0.1	0	1		0.725455	0.1	0.174545	0	0	1		0.8	0	0.2	0	1
1973	0.528997	0.1	0.313529	0	0.0574737	1		0.3275	0	0.615	0	0.0575	0	0	1		0	0.372	0	0.528	0.1	0	1		0.72	0.1	0.18	0	0	1		0.8	0	0.2	0	1
1974	0.494053	0.1	0.32	0	0.0859474	1		0.286	0	0.628	0	0.086	0	0	1		0	0.356	0	0.544	0.1	0	1		0.714545	0.1	0.185455	0	0	1		0.8	0	0.2	0	1
1975	0.459108	0.1	0.326471	0	0.114421	1		0.2445	0	0.641	0	0.1145	0	0	1		0	0.34	0	0.56	0.1	0	1		0.709091	0.1	0.190909	0	0	1		0.77451	0	0.22549	0	1
1976	0.424164	0.1	0.332941	0	0.142895	1		0.203	0	0.654	0	0.143	0	0	1		0	0.324	0	0.576	0.1	0	1		0.703636	0.1	0.196364	0	0	1		0.74902	0	0.25098	0	1
1977	0.38922	0.1	0.339412	0	0.171368	1		0.1615	0	0.667	0	0.1715	0	0	1		0	0.308	0	0.592	0.1	0	1		0.698182	0.1	0.201818	0	0	1		0.723529	0	0.276471	0	1
1978	0.354276	0.1	0.345882	0	0.199842	1		0.12	0	0.68	0	0.2	0	0	1		0	0.292	0	0.608	0.1	0	1		0.692727	0.1	0.207273	0	0	1		0.698039	0	0.301961	0	1
1979	0.319331	0.1	0.352353	0	0.228316	1		0.114	0	0.651	0.0035	0.2235	0.008	0	1		0	0.276	0	0.624	0.1	0	1		0.687273	0.1	0.212727	0	0	1		0.672549	0	0.327451	0	1
1980	0.284387	0.1	0.358824	0	0.256789	1		0.108	0	0.622	0.007	0.247	0.016	0	1		0	0.26	0	0.64	0.1	0	1		0.681818	0.1	0.218182	0	0	1		0.647059	0.01	0.342941	0	1
1981	0.258534	0.0909091	0.365294	0	0.285263	1		0.102	0	0.593	0.0105	0.2705	0.024	0	1		0	0.244	0	0.656	0.1	0	1		0.676364	0.1	0.223636	0	0	1		0.610294	0.0206667	0.369039	0	1
1982	0.23268	0.0818182	0.371765	0	0.313737	1		0.096	0	0.564	0.014	0.294	0.032	0	1		0	0.228	0	0.672	0.1	0	1		0.670909	0.1	0.229091	0	0	1		0.573529	0.0313333	0.395137	0	1
1983	0.206827	0.0727273	0.378235	0	0.342211	1		0.09	0	0.535	0.0175	0.3175	0.04	0	1		0	0.212	0	0.688	0.1	0	1		0.665455	0.1	0.234545	0	0	1		0.536765	0.042	0.421235	0	1
1984	0.180974	0.0636364	0.384706	0	0.370684	1		0.084	0	0.506	0.021	0.341	0.048	0	1		0	0.196	0	0.704	0.1	0	1		0.66	0.1	0.24	0	0	1		0.5	0.0526667	0.447333	0	1
1985	0.15512	0.0545455	0.391176	0	0.399158	1		0.078	0	0.477	0.0245	0.3645	0.056	0	1		0	0.18	0	0.72	0.1	0	1		0.654545	0.1	0.245455	0	0	1		0.500469	0.0633333	0.436197	0	1
1986	0.129267	0.0454545	0.397647	0	0.427632	1		0.072	0	0.448	0.028	0.388	0.064	0	1		0	0.164	0	0.736	0.1	0	1		0.649091	0.1	0.250909	0	0	1		0.500939	0.074	0.425061	0	1
1987	0.103413	0.0363636	0.404118	0	0.456105	1		0.066	0	0.419	0.0315	0.4115	0.072	0	1		0	0.148	0	0.752	0.1	0	1		0.643636	0.1	0.256364	0	0	1		0.501408	0.0846667	0.413925	0	1
1988	0.0775601	0.0272727	0.410588	0	0.484579	1		0.06	0	0.39	0.035	0.435	0.08	0	1		0	0.132	0	0.768	0.1	0	1		0.638182	0.1	0.261818	0	0	1		0.501878	0.0953333	0.402789	0	1
1989	0.0517067	0.0181818	0.417059	0	0.513053	1		0.054	0	0.361	0.0385	0.4585	0.088	0	1		0	0.116	0	0.784	0.1	0	1		0.632727	0.1	0.267273	0	0	1		0.502347	0.106	0.391653	0	1
1990	0.0258534	0.00909091	0.423529	0	0.541526	1		0.048	0	0.332	0.042	0.482	0.096	0	1		0	0.1	0	0.8	0.1	0	1		0.627273	0.1	0.272727	0	0	1		0.511831	0.116667	0.371503	0	1
1991	0	0	0.43	0	0.57	1		0.042	0	0.303	0.0455	0.5055	0.104	0	1		0.15	0.09	0	0.67	0.09	0	1		0.621818	0.1	0.278182	0	0	1		0.521314	0.127333	0.351353	0	1
1992	0	0	0.407368	0.00834586	0.584286	1		0.036	0	0.274	0.049	0.529	0.112	0	1		0.3	0.08	0	0.54	0.08	0	1		0.616364	0.1	0.283636	0	0	1		0.530797	0.138	0.331203	0	1
1993	0	0	0.384737	0.0166917	0.598571	1		0.03	0	0.245	0.0525	0.5525	0.12	0	1		0.45	0.07	0	0.41	0.07	0	1		0.610909	0.1	0.289091	0	0	1		0.54028	0.148667	0.311053	0	1
1994	0	0	0.362105	0.0250376	0.612857	1		0.024	0	0.216	0.056	0.576	0.128	0	1		0.6	0.06	0	0.28	0.06	0	1		0.605455	0.1	0.294545	0	0	1		0.549763	0.17	0.280237	0	1
1995	0	0	0.339474	0.0333835	0.627143	1		0.018	0	0.187	0.0595	0.5995	0.136	0	1		0.75	0.05	0	0.15	0.05	0	1		0.6	0.1	0.3	0	0	1		0.521469	0.241667	0.236864	0	1
1996	0	0	0.316842	0.0417293	0.641429	1		0.012	0	0.158	0.063	0.623	0.144	0	1		0.75	0.0488235	0	0.146471	0.0488235	0.00588235	1		0.5	0.08	0.26	0.16	0	1		0.493175	0.313333	0.193491	0	1
1997	0	0	0.294211	0.0500752	0.655714	1		0.006	0	0.129	0.0665	0.6465	0.152	0	1		0.75	0.0476471	0	0.142941	0.0476471	0.0117647	1		0.4	0.06	0.22	0.32	0	1		0.464882	0.385	0.150118	0	1
1998	0	0	0.271579	0.0584211	0.67	1		0	0	0.1	0.07	0.67	0.16	0	1		0.75	0.0464706	0	0.139412	0.0464706	0.0176471	1		0.3	0.04	0.18	0.48	0	1		0.436588	0.456667	0.106746	0	1
1999	0	0	0.248947	0.511053	0.24	1		0	0	0.1	0.07	0.24	0	0.59	1		0.75	0.0452941	0	0.135882	0.0452941	0.0235294	1		0.2	0.02	0.14	0.64	0	1		0.408294	0.528333	0.0633728	0	1
2000	0	0	0.226316	0.563684	0.21	1		0	0	0.1	0.07	0.16	0	0.67	1		0.75	0.0441176	0	0.132353	0.0441176	0.0294118	1		0.1	0	0.1	0.8	0	1		0.38	0.59	0.02	0.01	1
2001	0	0	0.203684	0.586316	0.21	1		0	0	0.091	0.125	0.16	0	0.624	1		0.75	0.0429412	0	0.128824	0.0429412	0.0352941	1		0.1	0	0.1	0.8	0	1		0.295	0.65	0.02	0.035	1
2002	0	0	0.181053	0.608947	0.21	1		0	0	0.082	0.18	0.16	0	0.578	1		0.75	0.0417647	0	0.125294	0.0417647	0.0411765	1		0.1	0	0.1	0.8	0	1		0.21	0.71	0.02	0.06	1
2003	0	0	0.158421	0.631579	0.21	1		0	0	0.073	0.235	0.16	0	0.532	1		0.75	0.0405882	0	0.121765	0.0405882	0.0470588	1		0.1	0	0.1	0.8	0	1		0.1575	0.7675	0.015	0.06	1
2004	0	0	0.135789	0.654211	0.21	1		0	0	0.064	0.29	0.16	0	0.486	1		0.75	0.0394118	0	0.118235	0.0394118	0.0529412	1		0.1	0	0.1	0.8	0	1		0.105	0.825	0.01	0.06	1
2005	0	0	0.113158	0.676842	0.21	1		0	0	0.055	0.345	0.16	0	0.44	1		0.75	0.0382353	0	0.114706	0.0382353	0.0588235	1		0.1	0	0.1	0.8	0	1		0.0525	0.8775	0.01	0.06	1
2006	0	0	0.0905263	0.699474	0.21	1		0	0	0.046	0.4	0.16	0	0.394	1		0.75	0.0370588	0	0.111176	0.0370588	0.0647059	1		0.1	0	0.1	0.8	0	1		0	0.94	0	0.06	1
2007	0	0	0.0678947	0.722105	0.21	1		0	0	0.037	0.455	0.16	0	0.348	1		0.75	0.0358824	0	0.107647	0.0358824	0.0705882	1		0.1	0	0.1	0.8	0	1		0	0.94	0	0.06	1
2008	0	0	0.0452632	0.744737	0.21	1		0	0	0.028	0.51	0.16	0	0.302	1		0.75	0.0347059	0	0.104118	0.0347059	0.0764706	1		0.1	0	0.1	0.8	0	1		0	0.94	0	0.06	1
2009	0	0	0.0226316	0.767368	0.21	1		0	0	0.019	0.565	0.16	0	0.256	1		0.75	0.0335294	0	0.100588	0.0335294	0.0823529	1		0.1	0	0.1	0.8	0	1		0	0.94	0	0.06	1
2010	0	0	0	0.79	0.21	1		0	0	0.01	0.62	0.16	0	0.21	1		0.75	0.0323529	0	0.0970588	0.0323529	0.0882353	1		0.1	0	0.1	0.8	0	1		0	0.94	0	0.06	1
2011	0	0	0	0.79	0.21	1		0	0	0.01	0.62	0.16	0	0.21	1		0.75	0.0311765	0	0.0935294	0.0311765	0.0941176	1		0.1	0	0.1	0.8	0	1		0	0.94	0	0.06	1
2012	0	0	0	0.79	0.21	1		0	0	0.01	0.62	0.16	0	0.21	1		0.75	0.03	0	0.09	0.03	0.1	1		0.1	0	0.1	0.8	0	1		0	0.94	0	0.06	1
2013	0	0	0	0.79	0.21	1		0	0	0.01	0.62	0.16	0	0.21	1		0.75	0.03	0	0.09	0.03	0.1	1		0.1	0	0.1	0.8	0	1		0	0.94	0	0.06	1
2014	0	0	0	0.79	0.21	1		0	0	0.01	0.62	0.16	0	0.21	1		0.75	0.03	0	0.09	0.03	0.1	1		0.1	0	0.1	0.8	0	1		0	0.94	0	0.06	1
2015	0	0	0	0.79	0.21	1		0	0	0.01	0.62	0.16	0	0.21	1		0.75	0.03	0	0.09	0.03	0.1	1		0.1	0	0.1	0.8	0	1		0	0.94	0	0.06	1
2016	0	0	0	0.79	0.21	1		0	0	0.01	0.62	0.16	0	0.21	1		0.75	0.03	0	0.09	0.03	0.1	1		0.1	0	0.1	0.8	0	1		0	0.94	0	0.06	1
2017	0	0	0	0.79	0.21	1		0	0	0.01	0.62	0.16	0	0.21	1		0.75	0.03	0	0.09	0.03	0.1	1		0.1	0	0.1	0.8	0	1		0	0.94	0	0.06	1
2018	0	0	0	0.79	0.21	1		0	0	0.01	0.62	0.16	0	0.21	1		0.75	0.03	0	0.09	0.03	0.1	1		0.1	0	0.1	0.8	0	1		0	0.94	0	0.06	1
2019	0	0	0	0.79	0.21	1		0	0	0.01	0.62	0.16	0	0.21	1		0.75	0.03	0	0.09	0.03	0.1	1		0.1	0	0.1	0.8	0	1		0	0.94	0	0.06	1
2020	0	0	0	0.79	0.21	1		0	0	0.01	0.62	0.16	0	0.21	1		0.75	0.03	0	0.09	0.03	0.1	1		0.1	0	0.1	0.8	0	1		0	0.94	0	0.06	1
2021	0	0	0	0.79	0.21	1		0	0	0.01	0.62	0.16	0	0.21	1		0.75	0.03	0	0.09	0.03	0.1	1		0.1	0	0.1	0.8	0	1		0	0.94	0	0.06	1
2022	0	0	0	0.79	0.21	1		0	0	0.01	0.62	0.16	0	0.21	1		0.75	0.03	0	0.09	0.03	0.1	1		0.1	0	0.1	0.8	0	1		0	0.94	0	0.06	1
2023	0	0	0	0.79	0.21	1		0	0	0.01	0.62	0.16	0	0.21	1		0.75	0.03	0	0.09	0.03	0.1	1		0.1	0	0.1	0.8	0	1		0	0.94	0	0.06	1
2024	0	0	0	0.79	0.21	1		0	0	0.01	0.62	0.16	0	0.21	1		0.75	0.03	0	0.09	0.03	0.1	1		0.1	0	0.1	0.8	0	1		0	0.94	0	0.06	1
2025	0	0	0	0.79	0.21	1		0	0	0.01	0.62	0.16	0	0.21	1		0.75	0.03	0	0.09	0.03	0.1	1		0.1	0	0.1	0.8	0	1		0	0.94	0	0.06	1
2026	0	0	0	0.79	0.21	1		0	0	0.01	0.62	0.16	0	0.21	1		0.75	0.03	0	0.09	0.03	0.1	1		0.1	0	0.1	0.8	0	1		0	0.94	0	0.06	1
2027	0	0	0	0.79	0.21	1		0	0	0.01	0.62	0.16	0	0.21	1		0.75	0.03	0	0.09	0.03	0.1	1		0.1	0	0.1	0.8	0	1		0	0.94	0	0.06	1
2028	0	0	0	0.79	0.21	1		0	0	0.01	0.62	0.16	0	0.21	1		0.75	0.03	0	0.09	0.03	0.1	1		0.1	0	0.1	0.8	0	1		0	0.94	0	0.06	1
2029	0	0	0	0.79	0.21	1		0	0	0.01	0.62	0.16	0	0.21	1		0.75	0.03	0	0.09	0.03	0.1	1		0.1	0	0.1	0.8	0	1		0	0.94	0	0.06	1
2030	0	0	0	0.79	0.21	1		0	0	0.01	0.62	0.16	0	0.21	1		0.75	0.03	0	0.09	0.03	0.1	1		0.1	0	0.1	0.8	0	1		0	0.94	0	0.06	1
2031	0	0	0	0.79	0.21	1		0	0	0.01	0.62	0.16	0	0.21	1		0.75	0.03	0	0.09	0.03	0.1	1		0.1	0	0.1	0.8	0	1		0	0.94	0	0.06	1
2032	0	0	0	0.79	0.21	1		0	0	0.01	0.62	0.16	0	0.21	1		0.75	0.03	0	0.09	0.03	0.1	1		0.1	0	0.1	0.8	0	1		0	0.94	0	0.06	1
2033	0	0	0	0.79	0.21	1		0	0	0.01	0.62	0.16	0	0.21	1		0.75	0.03	0	0.09	0.03	0.1	1		0.1	0	0.1	0.8	0	1		0	0.94	0	0.06	1
2034	0	0	0	0.79	0.21	1		0	0	0.01	0.62	0.16	0	0.21	1		0.75	0.03	0	0.09	0.03	0.1	1		0.1	0	0.1	0.8	0	1		0	0.94	0	0.06	1
2035	0	0	0	0.79	0.21	1		0	0	0.01	0.62	0.16	0	0.21	1		0.75	0.03	0	0.09	0.03	0.1	1		0.1	0	0.1	0.8	0	1		0	0.94	0	0.06	1
2036	0	0	0	0.79	0.21	1		0	0	0.01	0.62	0.16	0	0.21	1		0.75	0.03	0	0.09	0.03	0.1	1		0.1	0	0.1	0.8	0	1		0	0.94	0	0.06	1
2037	0	0	0	0.79	0.21	1		0	0	0.01	0.62	0.16	0	0.21	1		0.75	0.03	0	0.09	0.03	0.1	1		0.1	0	0.1	0.8	0	1		0	0.94	0	0.06	1
2038	0	0	0	0.79	0.21	1		0	0	0.01	0.62	0.16	0	0.21	1		0.75	0.03	0	0.09	0.03	0.1	1		0.1	0	0.1	0.8	0	1		0	0.94	0	0.06	1
2039	0	0	0	0.79	0.21	1		0	0	0.01	0.62	0.16	0	0.21	1		0.75	0.03	0	0.09	0.03	0.1	1		0.1	0	0.1	0.8	0	1		0	0.94	0	0.06	1
2040	0	0	0	0.79	0.21	1		0	0	0.01	0.62	0.16	0	0.21	1		0.75	0.03	0	0.09	0.03	0.1	1		0.1	0	0.1	0.8	0	1		0	0.94	0	0.06	1
2041	0	0	0	0.79	0.21	1		0	0	0.01	0.62	0.16	0	0.21	1		0.75	0.03	0	0.09	0.03	0.1	1		0.1	0	0.1	0.8	0	1		0	0.94	0	0.06	1
2042	0	0	0	0.79	0.21	1		0	0	0.01	0.62	0.16	0	0.21	1		0.75	0.03	0	0.09	0.03	0.1	1		0.1	0	0.1	0.8	0	1		0	0.94	0	0.06	1
2043	0	0	0	0.79	0.21	1		0	0	0.01	0.62	0.16	0	0.21	1		0.75	0.03	0	0.09	0.03	0.1	1		0.1	0	0.1	0.8	0	1		0	0.94	0	0.06	1
2044	0	0	0	0.79	0.21	1		0	0	0.01	0.62	0.16	0	0.21	1		0.75	0.03	0	0.09	0.03	0.1	1		0.1	0	0.1	0.8	0	1		0	0.94	0	0.06	1
2045	0	0	0	0.79	0.21	1		0	0	0.01	0.62	0.16	0	0.21	1		0.75	0.03	0	0.09	0.03	0.1	1		0.1	0	0.1	0.8	0	1		0	0.94	0	0.06	1
2046	0	0	0	0.79	0.21	1		0	0	0.01	0.62	0.16	0	0.21	1		0.75	0.03	0	0.09	0.03	0.1	1		0.1	0	0.1	0.8	0	1		0	0.94	0	0.06	1
2047	0	0	0	0.79	0.21	1		0	0	0.01	0.62	0.16	0	0.21	1		0.75	0.03	0	0.09	0.03	0.1	1		0.1	0	0.1	0.8	0	1		0	0.94	0	0.06	1
2048	0	0	0	0.79	0.21	1		0	0	0.01	0.62	0.16	0	0.21	1		0.75	0.03	0	0.09	0.03	0.1	1		0.1	0	0.1	0.8	0	1		0	0.94	0	0.06	1
2049	0	0	0	0.79	0.21	1		0	0	0.01	0.62	0.16	0	0.21	1		0.75	0.03	0	0.09	0.03	0.1	1		0.1	0	0.1	0.8	0	1		0	0.94	0	0.06	1
2050	0	0	0	0.79	0.21	1		0	0	0.01	0.62	0.16	0	0.21	1		0.75	0.03	0	0.09	0.03	0.1	1		0.1	0	0.1	0.8	0	1		0	0.94	0	0.06	1
2051	0	0	0	0.79	0.21	1		0	0	0.01	0.62	0.16	0	0.21	1		0.75	0.03	0	0.09	0.03	0.1	1		0.1	0	0.1	0.8	0	1		0	0.94	0	0.06	1
2052	0	0	0	0.79	0.21	1		0	0	0.01	0.62	0.16	0	0.21	1		0.75	0.03	0	0.09	0.03	0.1	1		0.1	0	0.1	0.8	0	1		0	0.94	0	0.06	1
2053	0	0	0	0.79	0.21	1		0	0	0.01	0.62	0.16	0	0.21	1		0.75	0.03	0	0.09	0.03	0.1	1		0.1	0	0.1	0.8	0	1		0	0.94	0	0.06	1
2054	0	0	0	0.79	0.21	1		0	0	0.01	0.62	0.16	0	0.21	1		0.75	0.03	0	0.09	0.03	0.1	1		0.1	0	0.1	0.8	0	1		0	0.94	0	0.06	1
2055	0	0	0	0.79	0.21	1		0	0	0.01	0.62	0.16	0	0.21	1		0.75	0.03	0	0.09	0.03	0.1	1		0.1	0	0.1	0.8	0	1		0	0.94	0	0.06	1
2056	0	0	0	0.79	0.21	1		0	0	0.01	0.62	0.16	0	0.21	1		0.75	0.03	0	0.09	0.03	0.1	1		0.1	0	0.1	0.8	0	1		0	0.94	0	0.06	1
2057	0	0	0	0.79	0.21	1		0	0	0.01	0.62	0.16	0	0.21	1		0.75	0.03	0	0.09	0.03	0.1	1		0.1	0	0.1	0.8	0	1		0	0.94	0	0.06	1
2058	0	0	0	0.79	0.21	1		0	0	0.01	0.62	0.16	0	0.21	1		0.75	0.03	0	0.09	0.03	0.1	1		0.1	0	0.1	0.8	0	1		0	0.94	0	0.06	1
2059	0	0	0	0.79	0.21	1		0	0	0.01	0.62	0.16	0	0.21	1		0.75	0.03	0	0.09	0.03	0.1	1		0.1	0	0.1	0.8	0	1		0	0.94	0	0.06	1
2060	0	0	0	0.79	0.21	1		0	0	0.01	0.62	0.16	0	0.21	1		0.75	0.03	0	0.09	0.03	0.1	1		0.1	0	0.1	0.8	0	1		0	0.94	0	0.06	1
2061	0	0	0	0.79	0.21	1		0	0	0.01	0.62	0.16	0	0.21	1		0.75	0.03	0	0.09	0.03	0.1	1		0.1	0	0.1	0.8	0	1		0	0.94	0	0.06	1
2062	0	0	0	0.79	0.21	1		0	0	0.01	0.62	0.16	0	0.21	1		0.75	0.03	0	0.09	0.03	0.1	1		0.1	0	0.1	0.8	0	1		0	0.94	0	0.06	1
2063	0	0	0	0.79	0.21	1		0	0	0.01	0.62	0.16	0	0.21	1		0.75	0.03	0	0.09	0.03	0.1	1		0.1	0	0.1	0.8	0	1		0	0.94	0	0.06	1
2064	0	0	0	0.79	0.21	1		0	0	0.01	0.62	0.16	0	0.21	1		0.75	0.03	0	0.09	0.03	0.1	1		0.1	0	0.1	0.8	0	1		0	0.94	0	0.06	1
2065	0	0	0	0.79	0.21	1		0	0	0.01	0.62	0.16	0	0.21	1		0.75	0.03	0	0.09	0.03	0.1	1		0.1	0	0.1	0.8	0	1		0	0.94	0	0.06	1
2066	0	0	0	0.79	0.21	1		0	0	0.01	0.62	0.16	0	0.21	1		0.75	0.03	0	0.09	0.03	0.1	1		0.1	0	0.1	0.8	0	1		0	0.94	0	0.06	1
2067	0	0	0	0.79	0.21	1		0	0	0.01	0.62	0.16	0	0.21	1		0.75	0.03	0	0.09	0.03	0.1	1		0.1	0	0.1	0.8	0	1		0	0.94	0	0.06	1
2068	0	0	0	0.79	0.21	1		0	0	0.01	0.62	0.16	0	0.21	1		0.75	0.03	0	0.09	0.03	0.1	1		0.1	0	0.1	0.8	0	1		0	0.94	0	0.06	1
2069	0	0	0	0.79	0.21	1		0	0	0.01	0.62	0.16	0	0.21	1		0.75	0.03	0	0.09	0.03	0.1	1		0.1	0	0.1	0.8	0	1		0	0.94	0	0.06	1
2070	0	0	0	0.79	0.21	1		0	0	0.01	0.62	0.16	0	0.21	1		0.75	0.03	0	0.09	0.03	0.1	1		0.1	0	0.1	0.8	0	1		0	0.94	0	0.06	1
2071	0	0	0	0.79	0.21	1		0	0	0.01	0.62	0.16	0	0.21	1		0.75	0.03	0	0.09	0.03	0.1	1		0.1	0	0.1	0.8	0	1		0	0.94	0	0.06	1
2072	0	0	0	0.79	0.21	1		0	0	0.01	0.62	0.16	0	0.21	1		0.75	0.03	0	0.09	0.03	0.1	1		0.1	0	0.1	0.8	0	1		0	0.94	0	0.06	1
2073	0	0	0	0.79	0.21	1		0	0	0.01	0.62	0.16	0	0.21	1		0.75	0.03	0	0.09	0.03	0.1	1		0.1	0	0.1	0.8	0	1		0	0.94	0	0.06	1
2074	0	0	0	0.79	0.21	1		0	0	0.01	0.62	0.16	0	0.21	1		0.75	0.03	0	0.09	0.03	0.1	1		0.1	0	0.1	0.8	0	1		0	0.94	0	0.06	1
2075	0	0	0	0.79	0.21	1		0	0	0.01	0.62	0.16	0	0.21	1		0.75	0.03	0	0.09	0.03	0.1	1		0.1	0	0.1	0.8	0	1		0	0.94	0	0.06	1
2076	0	0	0	0.79	0.21	1		0	0	0.01	0.62	0.16	0	0.21	1		0.75	0.03	0	0.09	0.03	0.1	1		0.1	0	0.1	0.8	0	1		0	0.94	0	0.06	1
2077	0	0	0	0.79	0.21	1		0	0	0.01	0.62	0.16	0	0.21	1		0.75	0.03	0	0.09	0.03	0.1	1		0.1	0	0.1	0.8	0	1		0	0.94	0	0.06	1
2078	0	0	0	0.79	0.21	1		0	0	0.01	0.62	0.16	0	0.21	1		0.75	0.03	0	0.09	0.03	0.1	1		0.1	0	0.1	0.8	0	1		0	0.94	0	0.06	1
2079	0	0	0	0.79	0.21	1		0	0	0.01	0.62	0.16	0	0.21	1		0.75	0.03	0	0.09	0.03	0.1	1		0.1	0	0.1	0.8	0	1		0	0.94	0	0.06	1
2080	0	0	0	0.79	0.21	1		0	0	0.01	0.62	0.16	0	0.21	1		0.75	0.03	0	0.09	0.03	0.1	1		0.1	0	0.1	0.8	0	1		0	0.94	0	0.06	1
2081	0	0	0	0.79	0.21	1		0	0	0.01	0.62	0.16	0	0.21	1		0.75	0.03	0	0.09	0.03	0.1	1		0.1	0	0.1	0.8	0	1		0	0.94	0	0.06	1
2082	0	0	0	0.79	0.21	1		0	0	0.01	0.62	0.16	0	0.21	1		0.75	0.03	0	0.09	0.03	0.1	1		0.1	0	0.1	0.8	0	1		0	0.94	0	0.06	1
2083	0	0	0	0.79	0.21	1		0	0	0.01	0.62	0.16	0	0.21	1		0.75	0.03	0	0.09	0.03	0.1	1		0.1	0	0.1	0.8	0	1		0	0.94	0	0.06	1
2084	0	0	0	0.79	0.21	1		0	0	0.01	0.62	0.16	0	0.21	1		0.75	0.03	0	0.09	0.03	0.1	1		0.1	0	0.1	0.8	0	1		0	0.94	0	0.06	1
2085	0	0	0	0.79	0.21	1		0	0	0.01	0.62	0.16	0	0.21	1		0.75	0.03	0	0.09	0.03	0.1	1		0.1	0	0.1	0.8	0	1		0	0.94	0	0.06	1
2086	0	0	0	0.79	0.21	1		0	0	0.01	0.62	0.16	0	0.21	1		0.75	0.03	0	0.09	0.03	0.1	1		0.1	0	0.1	0.8	0	1		0	0.94	0	0.06	1
2087	0	0	0	0.79	0.21	1		0	0	0.01	0.62	0.16	0	0.21	1		0.75	0.03	0	0.09	0.03	0.1	1		0.1	0	0.1	0.8	0	1		0	0.94	0	0.06	1
2088	0	0	0	0.79	0.21	1		0	0	0.01	0.62	0.16	0	0.21	1		0.75	0.03	0	0.09	0.03	0.1	1		0.1	0	0.1	0.8	0	1		0	0.94	0	0.06	1
2089	0	0	0	0.79	0.21	1		0	0	0.01	0.62	0.16	0	0.21	1		0.75	0.03	0	0.09	0.03	0.1	1		0.1	0	0.1	0.8	0	1		0	0.94	0	0.06	1
2090	0	0	0	0.79	0.21	1		0	0	0.01	0.62	0.16	0	0.21	1		0.75	0.03	0	0.09	0.03	0.1	1		0.1	0	0.1	0.8	0	1		0	0.94	0	0.06	1
2091	0	0	0	0.79	0.21	1		0	0	0.01	0.62	0.16	0	0.21	1		0.75	0.03	0	0.09	0.03	0.1	1		0.1	0	0.1	0.8	0	1		0	0.94	0	0.06	1
2092	0	0	0	0.79	0.21	1		0	0	0.01	0.62	0.16	0	0.21	1		0.75	0.03	0	0.09	0.03	0.1	1		0.1	0	0.1	0.8	0	1		0	0.94	0	0.06	1
2093	0	0	0	0.79	0.21	1		0	0	0.01	0.62	0.16	0	0.21	1		0.75	0.03	0	0.09	0.03	0.1	1		0.1	0	0.1	0.8	0	1		0	0.94	0	0.06	1
2094	0	0	0	0.79	0.21	1		0	0	0.01	0.62	0.16	0	0.21	1		0.75	0.03	0	0.09	0.03	0.1	1		0.1	0	0.1	0.8	0	1		0	0.94	0	0.06	1
2095	0	0	0	0.79	0.21	1		0	0	0.01	0.62	0.16	0	0.21	1		0.75	0.03	0	0.09	0.03	0.1	1		0.1	0	0.1	0.8	0	1		0	0.94	0	0.06	1
2096	0	0	0	0.79	0.21	1		0	0	0.01	0.62	0.16	0	0.21	1		0.75	0.03	0	0.09	0.03	0.1	1		0.1	0	0.1	0.8	0	1		0	0.94	0	0.06	1
2097	0	0	0	0.79	0.21	1		0	0	0.01	0.62	0.16	0	0.21	1		0.75	0.03	0	0.09	0.03	0.1	1		0.1	0	0.1	0.8	0	1		0	0.94	0	0.06	1
2098	0	0	0	0.79	0.21	1		0	0	0.01	0.62	0.16	0	0.21	1		0.75	0.03	0	0.09	0.03	0.1	1		0.1	0	0.1	0.8	0	1		0	0.94	0	0.06	1
2099	0	0	0	0.79	0.21	1		0	0	0.01	0.62	0.16	0	0.21	1		0.75	0.03	0	0.09	0.03	0.1	1		0.1	0	0.1	0.8	0	1		0	0.94	0	0.06	1
2100	0	0	0	0.79	0.21	1		0	0	0.01	0.62	0.16	0	0.21	1		0.75	0.03	0	0.09	0.03	0.1	1		0.1	0	0.1	0.8	0	1		0	0.94	0	0.06	1

## Sheet: Emission Factors T_D
		Treatment categories		Disposal categories												PM 2.5 exhaust					Factor to account for reconstructions without emission protection system
	number Cl	shredder	renovation	landfill high	landfill low	open burning	waste incineration	hazardous waste incineration	steelworks	export	from soil after accidential release	from fire after accidential release				Year	waste incineration	hazardous waste incineration	steelworks		Jahr	anti-corrosive paints	joint sealants
		estimated from wasteffect data (Arp2016)	the same as PCBs in use joint sealants times a time variable factor	10 times geomean	geomean devided by 10	Breivik default	Breivik default, value from 1996/7	Breivik default, value from 1998	calculated out of data from steelwork Gerlafingen, value from 2014	no emissions	calculated after Mackay	same as open burning					g/t	g/t	g/t			[-]	[-]
PCB 28	3	0.0865	0.0135	0.000297719	2.97719e-06	0.1	0.00228	1e-06	0.0342	0	0.00336	0.1				1900	3000	4500	610		1930	50	10
PCB 52	4	0.0563	0.00806	0.000263341	2.63341e-06	0.1	0.00318	1e-06	0.0477	0	0.00191	0.1				1901	2966.67	4452.78	610		1931	50	10
PCB 101	5	0.0145	0.0022	5.44998e-05	5.44998e-07	0.1	0.00132	1e-06	0.0198	0	0.000698	0.1				1902	2933.33	4405.56	610		1932	50	10
PCB 138	6	0.00746	0.000462	3.37284e-05	3.37284e-07	0.1	0.00067	1e-06	0.01005	0	0.000226	0.1				1903	2900	4358.33	610		1933	50	10
PCB 153	6	0.00652	0.000584	1.57167e-05	1.57167e-07	0.1	0.00067	1e-06	0.01005	0	0.000274	0.1				1904	2866.67	4311.11	610		1934	50	10
PCB 180	7	0.00491	0.000149	3.58079e-06	3.58079e-08	0.1	0.00065	1e-06	0.00975	0	6.98e-05	0.1				1905	2833.33	4263.89	610		1935	50	10
PCB 77	4	0.0563	0.00806	0.000263341	2.63341e-06	0.1	0.00318	1e-06	1e-06	0	0.00191	0.1				1906	2800	4216.67	610		1936	50	10
PCB 81	4	0.0563	0.00806	0.000263341	2.63341e-06	0.1	0.00318	1e-06	0.0477	0	0.00191	0.1				1907	2766.67	4169.44	610		1937	50	10
PCB 105	5	0.0145	0.0022	5.44998e-05	5.44998e-07	0.1	0.00132	1e-06	0.0198	0	0.000698	0.1				1908	2733.33	4122.22	610		1938	50	10
PCB 114	5	0.0145	0.0022	5.44998e-05	5.44998e-07	0.1	0.00132	1e-06	0.0198	0	0.000698	0.1				1909	2700	4075	610		1939	50	10
PCB 118	5	0.0145	0.0022	5.44998e-05	5.44998e-07	0.1	0.00132	1e-06	0.0198	0	0.000698	0.1				1910	2666.67	4027.78	610		1940	50	10
PCB 123	5	0.0145	0.0022	5.44998e-05	5.44998e-07	0.1	0.00132	1e-06	0.0198	0	0.000698	0.1				1911	2633.33	3980.56	610		1941	50	10
PCB 126	5	0.0145	0.0022	5.44998e-05	5.44998e-07	0.1	0.00132	1e-06	0.0198	0	0.000698	0.1				1912	2600	3933.33	610		1942	50	10
PCB 156	6	0.00746	0.000462	3.37284e-05	3.37284e-07	0.1	0.00067	1e-06	0.01005	0	0.000226	0.1				1913	2566.67	3886.11	610		1943	50	10
PCB 157	6	0.00746	0.000462	3.37284e-05	3.37284e-07	0.1	0.00067	1e-06	0.01005	0	0.000226	0.1				1914	2533.33	3838.89	610		1944	50	10
PCB 167	6	0.00746	0.000462	3.37284e-05	3.37284e-07	0.1	0.00067	1e-06	0.01005	0	0.000226	0.1				1915	2500	3791.67	610		1945	50	10
PCB 169	6	0.00746	0.000462	3.37284e-05	3.37284e-07	0.1	0.00067	1e-06	0.01005	0	0.000226	0.1				1916	2466.67	3744.44	610		1946	50	10
PCB 189	7	0.00491	0.000149	3.58079e-06	3.58079e-08	0.1	0.00065	1e-06	0.00975	0	6.98e-05	0.1				1917	2433.33	3697.22	610		1947	50	10
1-3 Cl	3	0.0865	0.0135	0.000297719	2.97719e-06	0.1	0.00228	1e-06	0.0342	0	0.00336	0.1				1918	2400	3650	610		1948	50	10
4 Cl	4	0.0563	0.00806	0.000263341	2.63341e-06	0.1	0.00318	1e-06	0.0477	0	0.00191	0.1				1919	2366.67	3602.78	610		1949	50	10
5 Cl	5	0.0145	0.0022	5.44998e-05	5.44998e-07	0.1	0.00132	1e-06	0.0198	0	0.000698	0.1				1920	2333.33	3555.56	610		1950	50	10
6 Cl	6	0.00746	0.000462	3.37284e-05	3.37284e-07	0.1	0.00067	1e-06	0.01005	0	0.000226	0.1				1921	2300	3508.33	610		1951	50	10
6 Cl	6	0.00652	0.000584	1.57167e-05	1.57167e-07	0.1	0.00067	1e-06	0.01005	0	0.000274	0.1				1922	2266.67	3461.11	610		1952	50	10
7 Cl	7	0.00491	0.000149	3.58079e-06	3.58079e-08	0.1	0.00065	1e-06	0.00975	0	6.98e-05	0.1				1923	2233.33	3413.89	610		1953	50	10
																1924	2200	3366.67	610		1954	50	10
																1925	2166.67	3319.44	610		1955	50	10
																1926	2133.33	3272.22	610		1956	50	10
																1927	2100	3225	610		1957	50	10
																1928	2066.67	3177.78	610		1958	50	10
																1929	2033.33	3130.56	610		1959	50	10
																1930	2000	3083.33	610		1960	50	10
																1931	1966.67	3036.11	610		1961	50	10
																1932	1933.33	2988.89	610		1962	50	10
																1933	1900	2941.67	610		1963	50	10
																1934	1866.67	2894.44	610		1964	50	10
																1935	1833.33	2847.22	610		1965	50	10
																1936	1800	2800	610		1966	50	10
																1937	1766.67	2752.78	610		1967	50	10
																1938	1733.33	2705.56	610		1968	50	10
																1939	1700	2658.33	610		1969	50	10
																1940	1666.67	2611.11	610		1970	50	10
																1941	1633.33	2563.89	610		1971	50	10
																1942	1600	2516.67	610		1972	50	10
																1943	1566.67	2469.44	610		1973	50	10
																1944	1533.33	2422.22	610		1974	50	10
																1945	1500	2375	610		1975	50	10
																1946	1466.67	2327.78	610		1976	50	10
																1947	1433.33	2280.56	610		1977	50	10
																1948	1400	2233.33	610		1978	50	10
																1949	1366.67	2186.11	610		1979	50	10
																1950	1333.33	2138.89	610		1980	50	10
																1951	1300	2091.67	610		1981	50	10
																1952	1266.67	2044.44	610		1982	50	10
																1953	1233.33	1997.22	610		1983	50	10
																1954	1200	1950	610		1984	50	10
																1955	1166.67	1902.78	610		1985	50	10
																1956	1133.33	1855.56	610		1986	50	10
																1957	1100	1808.33	610		1987	50	10
																1958	1066.67	1761.11	610		1988	50	10
																1959	1033.33	1713.89	610		1989	50	10
																1960	1000	1666.67	610		1990	50	10
																1961	966.667	1619.44	610		1991	50	10
																1962	933.333	1572.22	610		1992	50	10
																1963	900	1525	610		1993	50	10
																1964	866.667	1477.78	610		1994	50	10
																1965	833.333	1430.56	610		1995	50	10
																1966	800	1383.33	610		1996	50	10
																1967	766.667	1336.11	610		1997	50	10
																1968	733.333	1288.89	610		1998	50	10
																1969	700	1241.67	610		1999	44.375	10
																1970	666.667	1194.44	610		2000	38.75	8.875
																1971	633.333	1147.22	610		2001	33.125	7.75
																1972	600	1100	610		2002	27.5	6.625
																1973	566.667	1052.78	610		2003	21.875	5.5
																1974	533.333	1005.56	610		2004	16.25	4.375
																1975	500	958.333	610		2005	10.625	3.25
																1976	500	911.111	610		2006	5	2.125
																1977	500	863.889	610		2007	5	1
																1978	500	816.667	610		2008	5	1
																1979	500	769.444	610		2009	5	1
																1980	500	722.222	610		2010	5	1
																1981	487.5	675	610		2011	5	1
																1982	475	627.778	610		2012	5	1
																1983	462.5	580.556	610		2013	5	1
																1984	450	533.333	610		2014	5	1
																1985	416.667	486.111	610		2015	5	1
																1986	383.333	438.889	610		2016	5	1
																1987	350	391.667	610		2017	5	1
																1988	316.667	344.444	610		2018	5	1
																1989	283.333	297.222	610		2019	5	1
																1990	250	250	610		2020	5	1
																1991	231.462	232.923	610		2021	5	1
																1992	212.923	215.846	610		2022	5	1
																1993	194.385	198.769	610		2023	5	1
																1994	175.846	181.692	610		2024	5	1
																1995	157.308	164.615	610		2025	5	1
																1996	138.769	147.538	610		2026	5	1
																1997	120.231	130.462	610		2027	5	1
																1998	101.692	113.385	22		2028	5	1
																1999	83.1538	96.3077	22		2029	5	1
																2000	64.6154	79.2308	6		2030	5	1
																2001	46.0769	62.1538	6		2031	5	1
																2002	27.5385	45.0769	6		2032	5	1
																2003	9	28	6		2033	5	1
																2004	8.82	28	6		2034	5	1
																2005	8.64	28	6		2035	5	1
																2006	8.46	28	6		2036	5	1
																2007	8.28	28	6		2037	5	1
																2008	8.1	28	6		2038	5	1
																2009	7.92	28	6		2039	5	1
																2010	7.74	28	6		2040	5	1
																2011	7.56	28	6		2041	5	1
																2012	7.38	28	6		2042	5	1
																2013	7.2	28	6		2043	5	1
																2014	7.2	28	6		2044	5	1
																2015	7.2	28	6		2045	5	1
																2016	7.2	28	6		2046	5	1
																2017	7.2	28	6		2047	5	1
																2018	7.2	28	6		2048	5	1
																2019	7.2	28	6		2049	5	1
																2020	7.2	28	6		2050	5	1
																2021	7.2	28	6		2051	5	1
																2022	7.2	28	6		2052	5	1
																2023	7.2	28	6		2053	5	1
																2024	7.2	28	6		2054	5	1
																2025	7.2	28	6		2055	5	1
																2026	7.2	28	6		2056	5	1
																2027	7.2	28	6		2057	5	1
																2028	7.2	28	6		2058	5	1
																2029	7.2	28	6		2059	5	1
																2030	7.2	28	6		2060	5	1
																2031	7.2	28	6		2061	5	1
																2032	7.2	28	6		2062	5	1
																2033	7.2	28	6		2063	5	1
																2034	7.2	28	6		2064	5	1
																2035	7.2	28	6		2065	5	1
																2036	7.2	28	6		2066	5	1
																2037	7.2	28	6		2067	5	1
																2038	7.2	28	6		2068	5	1
																2039	7.2	28	6		2069	5	1
																2040	7.2	28	6		2070	5	1
																2041	7.2	28	6		2071	5	1
																2042	7.2	28	6		2072	5	1
																2043	7.2	28	6		2073	5	1
																2044	7.2	28	6		2074	5	1
																2045	7.2	28	6		2075	5	1
																2046	7.2	28	6		2076	5	1
																2047	7.2	28	6		2077	5	1
																2048	7.2	28	6		2078	5	1
																2049	7.2	28	6		2079	5	1
																2050	7.2	28	6		2080	5	1
																2051	7.2	28	6		2081	5	1
																2052	7.2	28	6		2082	5	1
																2053	7.2	28	6		2083	5	1
																2054	7.2	28	6		2084	5	1
																2055	7.2	28	6		2085	5	1
																2056	7.2	28	6		2086	5	1
																2057	7.2	28	6		2087	5	1
																2058	7.2	28	6		2088	5	1
																2059	7.2	28	6		2089	5	1
																2060	7.2	28	6		2090	5	1
																2061	7.2	28	6		2091	5	1
																2062	7.2	28	6		2092	5	1
																2063	7.2	28	6		2093	5	1
																2064	7.2	28	6		2094	5	1
																2065	7.2	28	6		2095	5	1
																2066	7.2	28	6		2096	5	1
																2067	7.2	28	6		2097	5	1
																2068	7.2	28	6		2098	5	1
																2069	7.2	28	6		2099	5	1
																2070	7.2	28	6		2100	5	1
																2071	7.2	28	6
																2072	7.2	28	6
																2073	7.2	28	6
																2074	7.2	28	6
																2075	7.2	28	6
																2076	7.2	28	6
																2077	7.2	28	6
																2078	7.2	28	6
																2079	7.2	28	6
																2080	7.2	28	6
																2081	7.2	28	6
																2082	7.2	28	6
																2083	7.2	28	6
																2084	7.2	28	6
																2085	7.2	28	6
																2086	7.2	28	6
																2087	7.2	28	6
																2088	7.2	28	6
																2089	7.2	28	6
																2090	7.2	28	6
																2091	7.2	28	6
																2092	7.2	28	6
																2093	7.2	28	6
																2094	7.2	28	6
																2095	7.2	28	6
																2096	7.2	28	6
																2097	7.2	28	6
																2098	7.2	28	6
																2099	7.2	28	6
																2100	7.2	28	6

## Sheet: MC Parameter Uncertainty
Monte Carlo simulation - parameter uncertainty
parameter	where to find (sheet, cells)		distribution	Cf	sigma
fractions of PCB congner groups in a specific use category	Import and Use Categories	M4:R9	normal	-	1.5
imported amount	Import and Use Categories	B4:B174	lognormal	1.5
usage factors	Import and Use Categories	E4:I174	normal		0.01
average lifespans of the five usage categories	Release factors from use	L9:P9	normal		1.1
disposal factors	Treatment_Disposal Factors	D4:AJ174	normal		0.01
accidential release factor from usage to soil	Release factors from use	L4:P4	lognormal	10
accidential release factor from usage to fire	Release factors from use	L5:P5	lognormal	10
degradation in soil and landfill	Release factors from use	C4:C27	lognormal	5
emission factors for PCB use in transformers	Release factors from use	D4:D27	lognormal	20
emission factors for PCB use in large capacitors	Release factors from use	E4:E27	lognormal	20
emission factors for PCB use in small capacitors	Release factors from use	F4:F27	lognormal	20
emission factors for PCB use in anti-corrosive paints	Release factors from use	G4:G27	lognormal	5
emission factors for PCB use in joint sealants	Release factors from use	H4:H27	lognormal	3
emission factors for shredding of small capacitors	Emission Factors T_D	C4:C21	lognormal	3
emission factors for renovation of joint sealants and anti-corrosive paints	Emission Factors T_D	D4:D21	lognormal	5
emission factors for landfill high	Emission Factors T_D	E4:E21	lognormal	20
emission factors for landfill low	Emission Factors T_D	F4:F21	lognormal	20
emission factors for open burning	Emission Factors T_D	G4:G21	lognormal	10
emission factors for municipal waste incineration	Emission Factors T_D	H4:H21	lognormal	5
emission factors for hazardous waste incineration	Emission Factors T_D	I4:I21	lognormal	5
emission factors for steelworks	Emission Factors T_D	J4:J21	lognormal	3
emission factors for export	Emission Factors T_D	K4:K21	lognormal	n.d.
emission factors from soil after accidential release	Emission Factors T_D	L4:L21	lognormal	5
emission factors from fire after accidential release	Emission Factors T_D	M4:M21	lognormal	10
amount of produced sewage sludge	Import and Use Categories	C4:C174	lognormal	1.3
slopes to calculate sewage sludge concentrations	Release factors from use	I4:I27	lognormal	2.6

## Sheet: Amounts in use in paints
	Amounts used in paints [t]
	PCB 28	PCB 52	PCB 101	PCB 138	PCB 153	PCB 180	PCB 77	PCB 81	PCB 105	PCB 114	PCB 118	PCB 123	PCB 126	PCB 156	PCB 157	PCB 167	PCB 169	PCB 189
1930	0	0	0	0	0	0	0	0	0	0	0	0	0	0	0	0	0	0
1931	0	0	0	0	0	0	0	0	0	0	0	0	0	0	0	0	0	0
1932	0	0	0	0	0	0	0	0	0	0	0	0	0	0	0	0	0	0
1933	0	0	0	0	0	0	0	0	0	0	0	0	0	0	0	0	0	0
1934	0	0	0	0	0	0	0	0	0	0	0	0	0	0	0	0	0	0
1935	0	0	0	0	0	0	0	0	0	0	0	0	0	0	0	0	0	0
1936	0	0	0	0	0	0	0	0	0	0	0	0	0	0	0	0	0	0
1937	0	0	0	0	0	0	0	0	0	0	0	0	0	0	0	0	0	0
1938	0	0	0	0	0	0	0	0	0	0	0	0	0	0	0	0	0	0
1939	0	0	0	0	0	0	0	0	0	0	0	0	0	0	0	0	0	0
1940	0	0	0	0	0	0	0	0	0	0	0	0	0	0	0	0	0	0
1941	0	0	0	0	0	0	0	0	0	0	0	0	0	0	0	0	0	0
1942	0	0	0	0	0	0	0	0	0	0	0	0	0	0	0	0	0	0
1943	0	0	0	0	0	0	0	0	0	0	0	0	0	0	0	0	0	0
1944	0	0	0	0	0	0	0	0	0	0	0	0	0	0	0	0	0	0
1945	0	0	0	0	0	0	0	0	0	0	0	0	0	0	0	0	0	0
1946	1.49714e-05	0.00389257	0.053987	0.271222	0.216187	0.114052	1.49714e-05	1.49714e-05	0.00254514	1.49714e-05	0.0157799	1.49714e-05	1.49714e-05	0.0122167	0.00160194	0.00235051	1.49714e-05	0.00200617
1947	2.88874e-05	0.00761659	0.107218	0.541004	0.431095	0.227678	2.92946e-05	2.92946e-05	0.00505465	2.97333e-05	0.0313388	2.97333e-05	2.97333e-05	0.024365	0.00319492	0.00468787	2.98591e-05	0.00400483
1948	4.18222e-05	0.0111794	0.159704	0.809354	0.64473	0.340877	4.29976e-05	4.29976e-05	0.00752903	4.42884e-05	0.04668	4.42884e-05	4.42884e-05	0.0364453	0.00477898	0.00701215	4.46633e-05	0.005996
1949	5.38452e-05	0.0145879	0.211455	1.07628	0.857101	0.453653	5.61072e-05	5.61072e-05	0.00996876	5.86398e-05	0.0618063	5.86398e-05	5.86398e-05	0.048458	0.00635417	0.00932341	5.93848e-05	0.00797972
1950	6.50205e-05	0.0178488	0.262481	1.34178	1.06821	0.566006	6.86491e-05	6.86491e-05	0.0123743	7.27902e-05	0.0767209	7.27902e-05	7.27902e-05	0.0604034	0.00792054	0.0116217	7.40238e-05	0.009956
1951	7.54079e-05	0.0209685	0.312793	1.60588	1.27807	0.677937	8.06479e-05	8.06479e-05	0.0147462	8.67424e-05	0.0914265	8.67424e-05	8.67424e-05	0.0722819	0.00947814	0.0139072	8.85807e-05	0.0119249
1952	8.50628e-05	0.023953	0.3624	1.86857	1.48669	0.789448	9.2127e-05	9.2127e-05	0.0170849	0.000100499	0.105926	0.000100499	0.000100499	0.0840937	0.011027	0.0161798	0.000103056	0.0138863
1953	9.40368e-05	0.0268083	0.411311	2.12986	1.69407	0.900539	0.000103109	0.000103109	0.0193907	0.000114063	0.120222	0.000114063	0.000114063	0.0958392	0.0125671	0.0184396	0.00011745	0.0158404
1954	0.000102378	0.0295398	0.459535	2.38975	1.90021	1.01121	0.000113615	0.000113615	0.0216642	0.000127436	0.134318	0.000127436	0.000127436	0.107518	0.0140986	0.0206867	0.000131763	0.0177871
1955	0.00014769	0.0419183	0.64252	3.32866	2.64747	1.40758	0.000161224	0.000161224	0.0302907	0.000178181	0.187803	0.000178181	0.000178181	0.14978	0.0196402	0.0288179	0.000183554	0.0247593
1956	0.000189806	0.0537605	0.822938	4.26257	3.39029	1.80246	0.000206771	0.000206771	0.0387963	0.000228214	0.240537	0.000228214	0.000228214	0.191804	0.0251507	0.0369034	0.000235053	0.0317052
1957	0.000228952	0.0650897	1.00082	5.19148	4.12868	2.19585	0.000250345	0.000250345	0.0471825	0.000277544	0.292531	0.000277544	0.000277544	0.23359	0.0306301	0.0449433	0.000286263	0.0386248
1958	0.000265338	0.0759277	1.17621	6.1154	4.86266	2.58774	0.00029203	0.00029203	0.0554508	0.000326181	0.343795	0.000326181	0.000326181	0.275141	0.0360785	0.0529377	0.000337183	0.0455181
1959	0.000299156	0.0862959	1.34913	7.03434	5.59223	2.97813	0.000331907	0.000331907	0.0636028	0.000374134	0.394337	0.000374134	0.000374134	0.316456	0.041496	0.0608867	0.000387813	0.052385
1960	0.000397861	0.113705	1.76219	9.16703	7.28883	3.8795	0.000437328	0.000437328	0.0830762	0.000488684	0.515072	0.000488684	0.000488684	0.41243	0.0540809	0.0793523	0.000505429	0.06824
1961	0.000489605	0.139927	2.16945	11.2883	8.97528	4.77744	0.00053818	0.00053818	0.102276	0.000601623	0.634111	0.000601623	0.000601623	0.50786	0.0665944	0.0977133	0.000622378	0.0840347
1962	0.000574877	0.165011	2.57098	13.398	10.6516	5.67193	0.000634659	0.000634659	0.121205	0.000712973	0.751473	0.000712973	0.000712973	0.602749	0.0790369	0.11597	0.000738663	0.0997689
1963	0.000654133	0.189008	2.96684	15.4964	12.3178	6.56298	0.000726954	0.000726954	0.139868	0.000822752	0.867181	0.000822752	0.000822752	0.697096	0.0914084	0.134123	0.000854284	0.115442
1964	0.000727796	0.211963	3.35712	17.5833	13.9739	7.45057	0.000815244	0.000815244	0.158267	0.00093098	0.981253	0.00093098	0.00093098	0.790902	0.103709	0.152171	0.000969242	0.131055
1965	0.000858603	0.250132	3.96667	20.7882	16.5202	8.8096	0.000962044	0.000962044	0.187003	0.00110002	1.15942	0.00110002	0.00110002	0.935038	0.122609	0.179903	0.00114588	0.15496
1966	0.00098018	0.286643	4.56761	23.9755	19.051	10.1633	0.00110247	0.00110247	0.215334	0.00126667	1.33507	0.00126667	0.00126667	1.07834	0.141401	0.207476	0.0013215	0.178772
1967	0.00109317	0.32157	5.16003	27.1453	21.5663	11.5117	0.00123681	0.00123681	0.243262	0.00143096	1.50823	0.00143096	0.00143096	1.22082	0.160083	0.234889	0.00149611	0.20249
1968	0.00119819	0.354978	5.74402	30.2975	24.0661	12.8547	0.0013653	0.0013653	0.270794	0.00159291	1.67892	0.00159291	0.00159291	1.36247	0.178657	0.262141	0.00166969	0.226113
1969	0.00129579	0.386934	6.31967	33.432	26.5504	14.1923	0.00148821	0.00148821	0.297932	0.00175254	1.84718	0.00175254	0.00175254	1.50327	0.197121	0.289233	0.00184225	0.249641
1970	0.00139621	0.420024	6.92211	36.7247	29.1593	15.5983	0.00161548	0.00161548	0.326333	0.00191961	2.02327	0.00191961	0.00191961	1.65117	0.216514	0.317688	0.00202349	0.274373
1971	0.00144115	0.439096	7.34144	39.1221	31.0532	16.6299	0.00168883	0.00168883	0.346102	0.0020359	2.14583	0.0020359	0.0020359	1.7587	0.230614	0.338378	0.00215527	0.292519
1972	0.00148689	0.458366	7.76896	41.5772	32.9919	17.6873	0.00176294	0.00176294	0.366257	0.00215445	2.27079	0.00215445	0.00215445	1.8688	0.245051	0.359561	0.0022902	0.311118
1973	0.00143189	0.451442	7.83862	42.251	33.5098	17.9971	0.00173632	0.00173632	0.369541	0.00217377	2.29116	0.00217377	0.00217377	1.89864	0.248964	0.365302	0.00232676	0.316567
1974	0.00136573	0.440903	7.85278	42.6468	33.8059	18.1903	0.00169578	0.00169578	0.370209	0.0021777	2.2953	0.0021777	0.0021777	1.91595	0.251234	0.368633	0.00234798	0.319966
1975	0.0012942	0.4282	7.83016	42.8562	33.9533	18.3052	0.00164692	0.00164692	0.369143	0.00217143	2.28868	0.00217143	0.00217143	1.92486	0.252403	0.370348	0.0023589	0.321987
1976	0.00120266	0.409525	7.71709	42.6078	33.7359	18.2276	0.0015751	0.0015751	0.363812	0.00214007	2.25563	0.00214007	0.00214007	1.91316	0.250867	0.368095	0.00234455	0.320622
1977	0.00111753	0.391633	7.60488	42.3562	33.5162	18.1483	0.00150628	0.00150628	0.358522	0.00210895	2.22284	0.00210895	0.00210895	1.90131	0.249314	0.365816	0.00233004	0.319227
1978	0.00103834	0.374487	7.49339	42.1006	33.2937	18.0669	0.00144033	0.00144033	0.353266	0.00207803	2.19025	0.00207803	0.00207803	1.8893	0.247739	0.363504	0.00231531	0.317796
1979	0.00096467	0.358049	7.38248	41.8401	33.0676	17.9832	0.00137711	0.00137711	0.348037	0.00204728	2.15783	0.00204728	0.00204728	1.87707	0.246135	0.361152	0.00230033	0.316323
1980	0.000896123	0.342286	7.27198	41.5739	32.8372	17.8966	0.00131648	0.00131648	0.342828	0.00201663	2.12553	0.00201663	0.00201663	1.86459	0.244499	0.358751	0.00228504	0.3148
1981	0.000832331	0.327163	7.16174	41.3007	32.6017	17.8067	0.00125832	0.00125832	0.337631	0.00198606	2.09331	0.00198606	0.00198606	1.85181	0.242824	0.356293	0.00226938	0.313218
1982	0.000772954	0.312649	7.05157	41.0196	32.3601	17.713	0.0012025	0.0012025	0.332437	0.00195551	2.06111	0.00195551	0.00195551	1.83868	0.241102	0.353766	0.00225329	0.31157
1983	0.000717675	0.298713	6.94127	40.7292	32.1116	17.6148	0.00114889	0.00114889	0.327237	0.00192492	2.02887	0.00192492	0.00192492	1.82515	0.239327	0.351162	0.0022367	0.309844
1984	0.0006662	0.285324	6.83066	40.4281	31.8549	17.5117	0.0010974	0.0010974	0.322022	0.00189425	1.99654	0.00189425	0.00189425	1.81114	0.23749	0.348467	0.00221953	0.30803
1985	0.000618257	0.272455	6.7195	40.1149	31.5891	17.4029	0.0010479	0.0010479	0.316782	0.00186342	1.96405	0.00186342	0.00186342	1.7966	0.235583	0.345669	0.00220171	0.306116
1986	0.000573592	0.260079	6.6076	39.788	31.3129	17.2877	0.0010003	0.0010003	0.311506	0.00183239	1.93134	0.00183239	0.00183239	1.78145	0.233598	0.342755	0.00218315	0.30409
1987	0.000531972	0.248169	6.49472	39.4458	31.0249	17.1655	0.000954498	0.000954498	0.306185	0.00180109	1.89835	0.00180109	0.00180109	1.76563	0.231523	0.339712	0.00216377	0.301939
1988	0.00049318	0.236703	6.38063	39.0867	30.724	17.0353	0.000910394	0.000910394	0.300806	0.00176945	1.865	0.00176945	0.00176945	1.74906	0.22935	0.336523	0.00214346	0.299649
1989	0.000457014	0.225655	6.2651	38.7087	30.4088	16.8964	0.000867904	0.000867904	0.29536	0.00173741	1.83123	0.00173741	0.00173741	1.73166	0.227069	0.333176	0.00212214	0.297206
1990	0.000423289	0.215005	6.14789	38.3101	30.0777	16.748	0.000826943	0.000826943	0.289834	0.00170491	1.79697	0.00170491	0.00170491	1.71335	0.224668	0.329652	0.0020997	0.294595
1991	0.000391834	0.204732	6.02878	37.889	29.7294	16.5891	0.000787433	0.000787433	0.284219	0.00167188	1.76216	0.00167188	0.00167188	1.69405	0.222136	0.325938	0.00207604	0.291802
1992	0.000362489	0.194818	5.90754	37.4436	29.3625	16.419	0.0007493	0.0007493	0.278503	0.00163825	1.72672	0.00163825	0.00163825	1.67366	0.219463	0.322016	0.00205106	0.288809
1993	0.000335109	0.185244	5.78395	36.9719	28.9755	16.2367	0.000712476	0.000712476	0.272676	0.00160398	1.69059	0.00160398	0.00160398	1.65212	0.216638	0.317871	0.00202465	0.285603
1994	0.000309559	0.175994	5.6578	36.472	28.5669	16.0414	0.000676898	0.000676898	0.266729	0.001569	1.65372	0.001569	0.001569	1.62933	0.21365	0.313486	0.00199673	0.282167
1995	0.000285713	0.167052	5.5289	35.9422	28.1354	15.8322	0.000642509	0.000642509	0.260652	0.00153325	1.61604	0.00153325	0.00153325	1.60522	0.210488	0.308847	0.00196718	0.278487
1996	0.000263456	0.158406	5.39707	35.3808	27.6797	15.6083	0.000609254	0.000609254	0.254437	0.00149669	1.57751	0.00149669	0.00149669	1.57971	0.207143	0.303939	0.00193592	0.274548
1997	0.000242684	0.150042	5.26216	34.786	27.1985	15.3689	0.000577086	0.000577086	0.248078	0.00145928	1.53808	0.00145928	0.00145928	1.55273	0.203605	0.298747	0.00190285	0.270337
1998	0.000223297	0.141951	5.12405	34.1564	26.6907	15.1132	0.000545964	0.000545964	0.241567	0.00142098	1.49771	0.00142098	0.00142098	1.52421	0.199865	0.29326	0.0018679	0.26584
1999	0.000205207	0.134121	4.98264	33.4908	26.1554	14.8407	0.000515848	0.000515848	0.2349	0.00138177	1.45638	0.00138177	0.00138177	1.4941	0.195917	0.287467	0.001831	0.261047
2000	0.000188331	0.126544	4.83788	32.788	25.5917	14.5508	0.000486707	0.000486707	0.228075	0.00134162	1.41407	0.00134162	0.00134162	1.46234	0.191753	0.281358	0.00179209	0.255947
2001	0.000172592	0.119213	4.68973	32.0472	24.9991	14.243	0.000458511	0.000458511	0.221091	0.00130054	1.37077	0.00130054	0.00130054	1.42892	0.18737	0.274926	0.00175112	0.250533
2002	0.00015792	0.112122	4.53823	31.2678	24.3772	13.9171	0.000431239	0.000431239	0.213949	0.00125852	1.32648	0.00125852	0.00125852	1.39379	0.182764	0.268168	0.00170808	0.2448
2003	0.000144251	0.105266	4.38344	30.4497	23.7258	13.5728	0.00040487	0.00040487	0.206651	0.0012156	1.28124	0.0012156	0.0012156	1.35696	0.177934	0.261081	0.00166294	0.238744
2004	0.000131524	0.0986414	4.22548	29.5929	23.0451	13.2101	0.00037939	0.00037939	0.199205	0.00117179	1.23507	0.00117179	0.00117179	1.31842	0.172881	0.253667	0.00161571	0.232365
2005	0.000119685	0.0922448	4.06453	28.6981	22.3356	12.8293	0.000354788	0.000354788	0.191617	0.00112716	1.18802	0.00112716	0.00112716	1.27822	0.167609	0.245931	0.00156644	0.225666
2006	0.000108682	0.0860745	3.9008	27.7662	21.5981	12.4307	0.000331056	0.000331056	0.183898	0.00108175	1.14017	0.00108175	0.00108175	1.23638	0.162123	0.237882	0.00151517	0.218655
2007	9.84685e-05	0.0801294	3.73459	26.7986	20.8337	12.0148	0.00030819	0.00030819	0.176062	0.00103566	1.09159	0.00103566	0.00103566	1.19298	0.156432	0.229531	0.00146198	0.21134
2008	8.89993e-05	0.0744092	3.56623	25.7973	20.044	11.5825	0.000286189	0.000286189	0.168125	0.000988972	1.04238	0.000988972	0.000988972	1.1481	0.150547	0.220896	0.00140698	0.203736
2009	8.02336e-05	0.0689139	3.39613	24.7646	19.2309	11.1348	0.000265054	0.000265054	0.160106	0.0009418	0.992657	0.0009418	0.0009418	1.10185	0.144483	0.211998	0.00135031	0.195861
2010	7.21329e-05	0.0636445	3.22474	23.7035	18.3966	10.673	0.000244787	0.000244787	0.152026	0.000894269	0.94256	0.000894269	0.000894269	1.05436	0.138256	0.202861	0.00129211	0.187736
2011	6.46607e-05	0.0586019	3.05256	22.6174	17.5439	10.1984	0.000225392	0.000225392	0.143909	0.000846521	0.892233	0.000846521	0.000846521	1.00579	0.131886	0.193516	0.00123258	0.179389
2012	5.77829e-05	0.0537874	2.88015	21.5101	16.6758	9.71291	0.000206875	0.000206875	0.135781	0.00079871	0.84184	0.00079871	0.00079871	0.956299	0.125397	0.183994	0.00117193	0.170849
2013	5.14667e-05	0.0492024	2.70811	20.3861	15.7957	9.21838	0.00018924	0.00018924	0.12767	0.000751002	0.791556	0.000751002	0.000751002	0.906091	0.118813	0.174334	0.00111041	0.162151
2014	4.56812e-05	0.044848	2.53709	19.2501	14.9072	8.71696	0.000172492	0.000172492	0.119608	0.000703575	0.741568	0.000703575	0.000703575	0.855376	0.112163	0.164576	0.00104825	0.153331
2015	4.03965e-05	0.0407253	2.36775	18.1072	14.0145	8.21096	0.000156636	0.000156636	0.111624	0.000656613	0.69207	0.000656613	0.000656613	0.804383	0.105477	0.154765	0.000985764	0.14443
2016	3.55838e-05	0.0368348	2.20078	16.9629	13.1216	7.70287	0.000141672	0.000141672	0.103753	0.000610309	0.643266	0.000610309	0.000610309	0.753357	0.0987858	0.144947	0.000923232	0.135493
2017	3.12155e-05	0.0331766	2.03687	15.823	12.2332	7.1953	0.000127602	0.000127602	0.0960257	0.000564857	0.595359	0.000564857	0.000564857	0.702552	0.0921238	0.135172	0.00086097	0.126565
2018	2.72646e-05	0.02975	1.87674	14.6934	11.3537	6.69095	0.000114423	0.000114423	0.0884766	0.00052045	0.548555	0.00052045	0.00052045	0.652229	0.0855251	0.12549	0.0007993	0.117693
2019	2.37049e-05	0.0265536	1.72107	13.58	10.4877	6.19256	0.000102129	0.000102129	0.0811377	0.000477281	0.503054	0.000477281	0.000477281	0.602652	0.0790243	0.115951	0.000738544	0.108927
2020	2.05107e-05	0.0235852	1.57053	12.4888	9.63972	5.70289	9.07124e-05	9.07124e-05	0.0740403	0.000435531	0.45905	0.000435531	0.000435531	0.554086	0.0726559	0.106607	0.000679027	0.100313
2021	1.76572e-05	0.0208414	1.42573	11.4257	8.81433	5.22464	8.01593e-05	8.01593e-05	0.0672139	0.000395376	0.416726	0.000395376	0.000395376	0.506789	0.0664539	0.0975071	0.000621064	0.091901
2022	1.51198e-05	0.0183179	1.28725	10.3961	8.01576	4.76043	7.04534e-05	7.04534e-05	0.0606858	0.000356975	0.376252	0.000356975	0.000356975	0.461006	0.0604505	0.0886984	0.000564958	0.0837357
2023	1.28748e-05	0.0160092	1.15562	9.40543	7.248	4.31274	6.15739e-05	6.15739e-05	0.0544802	0.000320472	0.337777	0.000320472	0.000320472	0.416969	0.0546761	0.0802256	0.000510991	0.0758608
2024	1.0899e-05	0.0139089	1.03128	8.4584	6.5147	3.88384	5.34959e-05	5.34959e-05	0.0486181	0.000285989	0.301432	0.000285989	0.000285989	0.37489	0.0491583	0.0721295	0.000459424	0.0683165
2025	9.16979e-06	0.0120095	0.914583	7.55929	5.81907	3.47578	4.61905e-05	4.61905e-05	0.0431168	0.000253628	0.267324	0.000253628	0.000253628	0.334955	0.0439218	0.0644459	0.000410484	0.0611386
2026	7.6654e-06	0.0103025	0.805815	6.71171	5.16384	3.0903	3.96248e-05	3.96248e-05	0.037989	0.000223465	0.235532	0.000223465	0.000223465	0.297323	0.0389872	0.0572056	0.000364367	0.0543581
2027	6.36474e-06	0.00877826	0.705155	5.91859	4.55119	2.72886	3.37625e-05	3.37625e-05	0.0332436	0.00019555	0.20611	0.00019555	0.00019555	0.262122	0.0343714	0.0504329	0.000321228	0.0480004
2028	5.24763e-06	0.00742671	0.612688	5.18208	3.98271	2.39256	2.85643e-05	2.85643e-05	0.0288843	0.000169908	0.179083	0.000169908	0.000169908	0.229446	0.0300867	0.0441459	0.000281184	0.042085
2029	4.2948e-06	0.00623688	0.5284	4.50357	3.45939	2.08214	2.3988e-05	2.3988e-05	0.0249107	0.000146534	0.154446	0.000146534	0.000146534	0.199354	0.0261407	0.038356	0.000244306	0.0366247
2030	3.48801e-06	0.00519732	0.452186	3.88361	2.98158	1.79798	1.99897e-05	1.99897e-05	0.0213177	0.000125398	0.13217	0.000125398	0.000125398	0.171868	0.0225366	0.0330677	0.000210622	0.0316263
2031	2.81009e-06	0.00429622	0.383845	3.32199	2.54904	1.54007	1.65239e-05	1.65239e-05	0.0180958	0.000106446	0.112194	0.000106446	0.000106446	0.146976	0.0192726	0.0282785	0.000180118	0.0270897
2032	2.245e-06	0.00352158	0.323095	2.8177	2.16093	1.30807	1.35446e-05	1.35446e-05	0.0152319	8.95993e-05	0.0944376	8.95993e-05	8.95993e-05	0.124633	0.0163429	0.0239797	0.000152737	0.0230088
2033	1.77792e-06	0.0028614	0.26958	2.36904	1.81588	1.10129	1.10054e-05	1.10054e-05	0.012709	7.47587e-05	0.0787956	7.47587e-05	7.47587e-05	0.104762	0.0137371	0.0201564	0.000128385	0.0193715
2034	1.39522e-06	0.00230382	0.222879	1.97366	1.51201	0.918743	8.86085e-06	8.86085e-06	0.0105073	6.18077e-05	0.0651453	6.18077e-05	6.18077e-05	0.0872558	0.0114416	0.0167882	0.000106931	0.0161606
2035	1.08455e-06	0.00183731	0.18252	1.62867	1.24705	0.759185	7.06659e-06	7.06659e-06	0.00860465	5.06156e-05	0.0533488	5.06156e-05	5.06156e-05	0.0719856	0.00943929	0.0138502	8.82177e-05	0.013354
2036	8.34741e-07	0.00145082	0.147994	1.33072	1.01837	0.621146	5.58006e-06	5.58006e-06	0.00697697	4.1041e-05	0.0432572	4.1041e-05	4.1041e-05	0.0588017	0.00771051	0.0113136	7.20609e-05	0.0109259
2037	6.35886e-07	0.00113386	0.118767	1.07611	0.823087	0.50299	4.36102e-06	4.36102e-06	0.00559912	3.2936e-05	0.0347145	3.2936e-05	3.2936e-05	0.0475393	0.0062337	0.00914665	5.82589e-05	0.00884755
2038	4.79237e-07	0.000876698	0.0942949	0.860933	0.658152	0.402963	3.37191e-06	3.37191e-06	0.00444541	2.61495e-05	0.0275615	2.61495e-05	2.61495e-05	0.0380238	0.00498596	0.00731585	4.65978e-05	0.00708808
2039	3.57172e-07	0.000670336	0.0740348	0.681143	0.520431	0.319247	2.57822e-06	2.57822e-06	0.00349027	2.0531e-05	0.0216397	2.0531e-05	2.0531e-05	0.0300757	0.00394375	0.00578662	3.68574e-05	0.00561554
2040	2.6313e-07	0.00050664	0.0574579	0.53269	0.406788	0.25001	1.94861e-06	1.94861e-06	0.00270877	1.5934e-05	0.0167944	1.5934e-05	1.5934e-05	0.0235149	0.00308344	0.00452431	2.88172e-05	0.00439766
2041	1.91527e-07	0.000378332	0.0440589	0.411607	0.314155	0.193446	1.45512e-06	1.45512e-06	0.0020771	1.22182e-05	0.012878	1.22182e-05	1.22182e-05	0.0181653	0.00238196	0.00349503	2.22613e-05	0.00340271
2042	1.37675e-07	0.000279005	0.0333647	0.314096	0.239603	0.147821	1.0731e-06	1.0731e-06	0.00157293	9.25255e-06	0.00975219	9.25255e-06	9.25255e-06	0.0138584	0.00181721	0.00266638	1.69833e-05	0.00260015
2043	9.76867e-08	0.0002031	0.0249404	0.236596	0.180387	0.1115	7.81152e-07	7.81152e-07	0.00117578	6.91636e-06	0.00728984	6.91636e-06	6.91636e-06	0.0104363	0.00136849	0.00200797	1.27896e-05	0.00196128
2044	6.83847e-08	0.000145865	0.0183937	0.175835	0.133989	0.0829791	5.61018e-07	5.61018e-07	0.000867148	5.10087e-06	0.00537632	5.10087e-06	5.10087e-06	0.00775418	0.00101679	0.00149192	9.50267e-06	0.0014596
2045	4.72068e-08	0.000103304	0.0133773	0.128866	0.0981451	0.0608971	3.97323e-07	3.97323e-07	0.000630654	3.70973e-06	0.00391006	3.70973e-06	3.70973e-06	0.00568144	0.000744992	0.00109312	6.96255e-06	0.00107118
2046	3.21179e-08	7.2108e-05	0.009589	0.0930848	0.0708561	0.0440489	2.77339e-07	2.77339e-07	0.00045206	2.65918e-06	0.00280277	2.65918e-06	2.65918e-06	0.00410289	0.000538002	0.000789405	5.02806e-06	0.000774817
2047	2.15255e-08	4.95814e-05	0.00677103	0.0662369	0.0503924	0.0313873	1.90698e-07	1.90698e-07	0.000319211	1.87771e-06	0.00197911	1.87771e-06	1.87771e-06	0.00291878	0.000382732	0.000561579	3.57694e-06	0.0005521
2048	1.42032e-08	3.35649e-05	0.00470734	0.0464048	0.0352854	0.0220199	1.29096e-07	1.29096e-07	0.000221921	1.30542e-06	0.00137591	1.30542e-06	1.30542e-06	0.00204435	0.00026807	0.000393337	2.50533e-06	0.000387328
2049	9.22153e-09	2.23584e-05	0.00322027	0.0319909	0.0243122	0.0152011	8.59937e-08	8.59937e-08	0.000151815	8.93032e-07	0.000941256	8.93032e-07	8.93032e-07	0.00140899	0.000184757	0.000271092	1.7267e-06	0.000267387
2050	5.88776e-09	1.46464e-05	0.00216649	0.021689	0.0164741	0.0103202	5.63324e-08	5.63324e-08	0.000102136	6.00801e-07	0.000633244	6.00801e-07	6.00801e-07	0.000955015	0.000125229	0.000183747	1.17036e-06	0.000181531
2051	3.69463e-09	9.42982e-06	0.00143255	0.0144526	0.0109717	0.00688643	3.62685e-08	3.62685e-08	6.75357e-05	3.97269e-07	0.000418722	3.97269e-07	3.97269e-07	0.000636219	8.34257e-05	0.00012241	7.7968e-07	0.000121132
2052	2.2772e-09	5.96339e-06	0.000930447	0.00945981	0.00717758	0.00451369	2.29361e-08	2.29361e-08	4.38647e-05	2.58027e-07	0.000271961	2.58027e-07	2.58027e-07	0.000416326	5.45917e-05	8.01019e-05	5.10203e-07	7.93954e-05
2053	1.37775e-09	3.70194e-06	0.00059324	0.00607828	0.00460937	0.00290423	1.42382e-08	1.42382e-08	2.79675e-05	1.64515e-07	0.000173399	1.64515e-07	1.64515e-07	0.000267437	3.50683e-05	5.14554e-05	3.27741e-07	5.10852e-05
2054	8.17716e-10	2.25442e-06	0.000371066	0.00383146	0.00290396	0.00183323	8.67085e-09	8.67085e-09	1.74934e-05	1.02902e-07	0.000108459	1.02902e-07	1.02902e-07	0.000168537	2.20998e-05	3.24268e-05	2.0654e-07	3.22464e-05
2055	4.75782e-10	1.34594e-06	0.000227545	0.00236782	0.00179366	0.0011345	5.17669e-09	5.17669e-09	1.07273e-05	6.31018e-08	6.65093e-05	6.31018e-08	6.31018e-08	0.000104128	1.36541e-05	2.00345e-05	1.27608e-07	1.99557e-05
2056	2.71204e-10	7.87244e-07	0.000136707	0.00143365	0.00108542	0.000687863	3.02786e-09	3.02786e-09	6.44487e-06	3.7911e-08	3.99582e-05	3.7911e-08	3.7911e-08	6.30307e-05	8.26505e-06	1.21272e-05	7.72435e-08	1.20995e-05
2057	1.51344e-10	4.50802e-07	8.04119e-05	0.000849863	0.000643085	0.00040833	1.73385e-09	1.73385e-09	3.79091e-06	2.22995e-08	2.35037e-05	2.22995e-08	2.22995e-08	3.73548e-05	4.89824e-06	7.18714e-06	4.5778e-08	7.1825e-06
2058	8.26244e-11	2.5255e-07	4.62754e-05	0.000492901	0.000372772	0.000237152	9.71347e-10	9.71347e-10	2.18159e-06	1.28329e-08	1.35259e-05	1.28329e-08	1.28329e-08	2.16594e-05	2.84014e-06	4.16731e-06	2.65434e-08	4.17149e-06
2059	4.40966e-11	1.38318e-07	2.60354e-05	0.000279486	0.000211255	0.000134658	5.31992e-10	5.31992e-10	1.22741e-06	7.22003e-09	7.60991e-06	7.22003e-09	7.22003e-09	1.22782e-05	1.61001e-06	2.36235e-06	1.50468e-08	2.36863e-06
2060	2.29896e-11	7.40037e-08	1.431e-05	0.00015482	0.00011696	7.46977e-05	2.84629e-10	2.84629e-10	6.74628e-07	3.9684e-09	4.18269e-06	3.9684e-09	3.9684e-09	6.79971e-06	8.91629e-07	1.30828e-06	8.33298e-09	1.31393e-06
2061	1.16991e-11	3.8649e-08	7.67796e-06	8.37198e-05	6.32122e-05	4.04498e-05	1.4865e-10	1.4865e-10	3.61967e-07	2.12922e-09	2.24419e-06	2.12922e-09	2.12922e-09	3.67604e-06	4.8203e-07	7.07277e-07	4.50495e-09	7.11509e-07
2062	5.80655e-12	1.96875e-08	4.01825e-06	4.41593e-05	3.3324e-05	2.13658e-05	7.5721e-11	7.5721e-11	1.89435e-07	1.11432e-09	1.1745e-06	1.11432e-09	1.11432e-09	1.93849e-06	2.54189e-07	3.72968e-07	2.3756e-09	3.75824e-07
2063	2.80853e-12	9.7736e-09	2.04957e-06	2.27017e-05	1.7122e-05	1.09993e-05	3.75908e-11	3.75908e-11	9.66244e-08	5.68379e-10	5.99072e-07	5.68379e-10	5.68379e-10	9.96292e-07	1.30641e-07	1.91688e-07	1.22095e-09	1.93477e-07
2064	1.32272e-12	4.72464e-09	1.01804e-06	1.13651e-05	8.56708e-06	5.51434e-06	1.81717e-11	1.81717e-11	4.7994e-08	2.82318e-10	2.97563e-07	2.82318e-10	2.82318e-10	4.98644e-07	6.53859e-08	9.594e-08	6.11083e-10	9.69969e-08
2065	6.0605e-13	2.22207e-09	4.91999e-07	5.53603e-06	4.17078e-06	2.68987e-06	8.54643e-12	8.54643e-12	2.31946e-08	1.36439e-10	1.43807e-07	1.36439e-10	1.36439e-10	2.4283e-07	3.18416e-08	4.67209e-08	2.97585e-10	4.73146e-08
2066	2.69906e-13	1.01587e-09	2.31143e-07	2.62149e-06	1.97391e-06	1.27554e-06	3.90718e-12	3.90718e-12	1.08969e-08	6.40995e-11	6.75609e-08	6.40995e-11	6.40995e-11	1.14958e-07	1.50741e-08	2.21181e-08	1.40879e-10	2.24367e-08
2067	1.16729e-13	4.51031e-10	1.05467e-07	1.20566e-06	9.0733e-07	5.87474e-07	1.73473e-12	1.73473e-12	4.97212e-09	2.92478e-11	3.08271e-08	2.92478e-11	2.92478e-11	5.28571e-08	6.93102e-09	1.01698e-08	6.47758e-11	1.03336e-08
2068	4.89779e-14	1.94293e-10	4.66949e-08	5.38055e-07	4.04692e-07	2.62547e-07	7.47282e-13	7.47282e-13	2.20137e-09	1.29492e-11	1.36485e-08	1.29492e-11	1.29492e-11	2.35825e-08	3.09232e-09	4.53733e-09	2.89002e-11	4.61818e-09
2069	1.99181e-14	8.11275e-11	2.00407e-08	2.32772e-07	1.74979e-07	1.13744e-07	3.12029e-13	3.12029e-13	9.4479e-10	5.55759e-12	5.8577e-09	5.55759e-12	5.55759e-12	1.01995e-08	1.33744e-09	1.96241e-09	1.24994e-11	2.00075e-09
2070	7.8431e-15	3.28021e-11	8.3294e-09	9.7522e-08	7.32683e-08	4.77225e-08	1.26162e-13	1.26162e-13	3.92678e-10	2.30987e-12	2.43461e-09	2.30987e-12	2.30987e-12	4.27207e-09	5.60186e-10	8.21955e-10	5.23538e-12	8.39435e-10
2071	2.98721e-15	1.28295e-11	3.34909e-09	3.95273e-08	2.96803e-08	1.93705e-08	4.93442e-14	4.93442e-14	1.57888e-10	9.28755e-13	9.78908e-10	9.28755e-13	9.28755e-13	1.73109e-09	2.26993e-10	3.33064e-10	2.12143e-12	3.40726e-10
2072	1.09931e-15	4.84874e-12	1.30134e-09	1.5483e-08	1.16193e-08	7.5984e-09	1.8649e-14	1.8649e-14	6.13498e-11	3.60881e-13	3.80369e-10	3.60881e-13	3.60881e-13	6.77892e-10	8.88902e-11	1.30428e-10	8.3075e-13	1.33655e-10
2073	3.90454e-16	1.76881e-12	4.88121e-10	5.85462e-09	4.39117e-09	2.87734e-09	6.80311e-15	6.80311e-15	2.30118e-11	1.35364e-13	1.42673e-10	1.35364e-13	1.35364e-13	2.56265e-10	3.36034e-11	4.93059e-11	3.1405e-13	5.06123e-11
2074	1.33698e-16	6.22125e-13	1.76543e-10	2.13473e-09	1.60022e-09	1.05066e-09	2.39278e-15	2.39278e-15	8.32288e-12	4.89581e-14	5.1602e-11	4.89581e-14	4.89581e-14	9.34151e-11	1.22493e-11	1.79733e-11	1.1448e-13	1.84809e-11
2075	4.40834e-17	2.10724e-13	6.14971e-11	7.49708e-10	5.61673e-10	3.69507e-10	8.10467e-16	8.10467e-16	2.89921e-12	1.70541e-14	1.79752e-11	1.70541e-14	1.70541e-14	3.27978e-11	4.30072e-12	6.3104e-12	4.01937e-14	6.49959e-12
2076	1.39799e-17	6.86549e-14	2.06076e-11	2.53308e-10	1.89669e-10	1.25014e-10	2.6405e-16	2.6405e-16	9.71523e-13	5.71478e-15	6.02361e-12	5.71478e-15	5.71478e-15	1.10783e-11	1.45269e-12	2.13151e-12	1.35766e-14	2.19898e-12
2077	4.25861e-18	2.14898e-14	6.63513e-12	8.22537e-11	6.15554e-11	4.0638e-11	8.26461e-17	8.26461e-17	3.12811e-13	1.83999e-15	1.93959e-12	1.83999e-15	1.83999e-15	3.59603e-12	4.71563e-13	6.91912e-13	4.40718e-15	7.1481e-13
2078	1.24456e-18	6.4549e-15	2.05036e-12	2.56519e-11	1.91876e-11	1.26761e-11	2.48209e-17	2.48209e-17	9.66673e-14	5.68565e-16	5.99497e-13	5.68565e-16	5.68565e-16	1.12084e-12	1.46998e-13	2.1568e-13	1.37386e-15	2.22963e-13
2079	3.48467e-19	1.85885e-15	6.0759e-13	7.6892e-12	5.74991e-12	3.78904e-12	7.14481e-18	7.14481e-18	2.86492e-14	1.68459e-16	1.77783e-13	1.68459e-16	1.68459e-16	3.3555e-13	4.40249e-14	6.45886e-14	4.1149e-16	6.66415e-14
2080	9.33403e-20	5.13216e-16	1.72731e-13	2.22903e-12	1.66762e-12	1.08367e-12	1.97035e-18	1.97035e-18	8.14775e-15	4.78636e-17	5.06714e-14	4.78636e-17	4.78636e-17	9.69114e-14	1.27327e-14	1.86739e-14	1.1904e-16	1.90553e-14
2081	2.38773e-20	1.3636e-16	4.7362e-14	6.41306e-13	4.81236e-13	2.9594e-13	5.21894e-19	5.21894e-19	2.23675e-15	1.30939e-17	1.4021e-14	1.30939e-17	1.30939e-17	2.75401e-14	3.63604e-15	5.32658e-15	3.40243e-17	5.20029e-15
2082	5.83697e-21	3.55112e-17	1.28374e-14	2.00164e-13	1.51774e-13	7.68861e-14	1.34434e-19	1.34434e-19	6.08508e-16	3.51685e-18	3.92375e-15	3.51685e-18	3.51685e-18	8.27245e-15	1.10939e-15	1.6193e-15	1.04105e-17	1.3521e-15
2083	1.38447e-21	9.72968e-18	3.76324e-15	8.31153e-14	6.43852e-14	1.88085e-14	3.5425e-20	3.5425e-20	1.80776e-16	1.00004e-18	1.26714e-15	1.00004e-18	1.00004e-18	3.16312e-15	4.39274e-16	6.36095e-16	4.14752e-18	3.33591e-16
2084	3.33781e-22	3.41232e-18	1.4839e-15	5.34003e-14	4.21874e-14	4.16116e-15	1.12242e-20	1.12242e-20	7.423e-17	3.7419e-19	5.98215e-16	3.7419e-19	3.7419e-19	1.8679e-15	2.69299e-16	3.86739e-16	2.55874e-18	7.70557e-17
2085	9.54025e-23	1.90087e-18	9.32972e-16	4.60893e-14	3.67033e-14	8.1791e-16	5.49492e-21	5.49492e-21	4.83868e-17	2.23046e-19	4.34821e-16	2.23046e-19	2.23046e-19	1.55085e-15	2.27589e-16	3.25585e-16	2.16868e-18	1.57932e-17
2086	4.27039e-23	1.51905e-18	8.00036e-16	4.42424e-14	3.52934e-14	1.66534e-16	4.10526e-21	4.10526e-21	4.20934e-17	1.86888e-19	3.93686e-16	1.86888e-19	1.86888e-19	1.47229e-15	2.17151e-16	3.10317e-16	2.0709e-18	3.73574e-18
2087	3.03691e-23	1.39089e-18	7.63133e-16	4.3661e-14	3.48267e-14	1.02697e-16	3.68763e-21	3.68763e-21	4.02986e-17	1.7718e-19	3.80676e-16	1.7718e-19	1.7718e-19	1.44894e-15	2.13955e-16	3.05673e-16	2.0408e-18	1.55496e-18
2088	2.64382e-23	1.31837e-18	7.47231e-16	4.33583e-14	3.45678e-14	1.02154e-16	3.48538e-21	3.48538e-21	3.94894e-17	1.73258e-19	3.73863e-16	1.73258e-19	1.73258e-19	1.43774e-15	2.12352e-16	3.03368e-16	2.02559e-18	1.48673e-18
2089	2.42496e-23	1.25933e-18	7.35769e-16	4.31143e-14	3.4353e-14	1.01747e-16	3.32729e-21	3.32729e-21	3.88895e-17	1.70556e-19	3.68342e-16	1.70556e-19	1.70556e-19	1.4291e-15	2.11085e-16	3.01555e-16	2.01352e-18	1.48116e-18
2090	2.24845e-23	1.20471e-18	7.25287e-16	4.28829e-14	3.41477e-14	1.01362e-16	3.18195e-21	3.18195e-21	3.83366e-17	1.68118e-19	3.63134e-16	1.68118e-19	1.68118e-19	1.42099e-15	2.09889e-16	2.99846e-16	2.00212e-18	1.47562e-18
2091	2.08904e-23	1.15253e-18	7.15102e-16	4.26547e-14	3.39452e-14	1.00982e-16	3.04396e-21	3.04396e-21	3.77984e-17	1.65756e-19	3.58041e-16	1.65756e-19	1.65756e-19	1.41302e-15	2.08712e-16	2.98164e-16	1.99089e-18	1.47009e-18
2092	1.94162e-23	1.10262e-18	7.05085e-16	4.24282e-14	3.37442e-14	1.00604e-16	2.91212e-21	2.91212e-21	3.7269e-17	1.63434e-19	3.53027e-16	1.63434e-19	1.63434e-19	1.4051e-15	2.07544e-16	2.96494e-16	1.97974e-18	1.46459e-18
2093	1.80472e-23	1.05488e-18	6.95213e-16	4.22028e-14	3.35445e-14	1.00227e-16	2.78602e-21	2.78602e-21	3.67472e-17	1.61146e-19	3.48084e-16	1.61146e-19	1.61146e-19	1.39724e-15	2.06382e-16	2.94835e-16	1.96866e-18	1.4591e-18
2094	1.67748e-23	1.0092e-18	6.8548e-16	4.19787e-14	3.33459e-14	9.98517e-17	2.66538e-21	2.66538e-21	3.62327e-17	1.58889e-19	3.43211e-16	1.58889e-19	1.58889e-19	1.38942e-15	2.05227e-16	2.93185e-16	1.95764e-18	1.45364e-18
2095	1.55922e-23	9.65501e-19	6.75884e-16	4.17558e-14	3.31485e-14	9.94778e-17	2.54997e-21	2.54997e-21	3.57255e-17	1.56665e-19	3.38406e-16	1.56665e-19	1.56665e-19	1.38164e-15	2.04078e-16	2.91544e-16	1.94668e-18	1.44819e-18
2096	1.4493e-23	9.23695e-19	6.66421e-16	4.15341e-14	3.29522e-14	9.91053e-17	2.43956e-21	2.43956e-21	3.52253e-17	1.54472e-19	3.33668e-16	1.54472e-19	1.54472e-19	1.37391e-15	2.02936e-16	2.89912e-16	1.93579e-18	1.44277e-18
2097	1.34712e-23	8.83699e-19	6.57091e-16	4.13136e-14	3.27572e-14	9.87341e-17	2.33393e-21	2.33393e-21	3.47321e-17	1.52309e-19	3.28997e-16	1.52309e-19	1.52309e-19	1.36622e-15	2.018e-16	2.88289e-16	1.92495e-18	1.43737e-18
2098	1.25215e-23	8.45435e-19	6.47892e-16	4.10942e-14	3.25632e-14	9.83644e-17	2.23287e-21	2.23287e-21	3.42459e-17	1.50177e-19	3.24391e-16	1.50177e-19	1.50177e-19	1.35857e-15	2.0067e-16	2.86675e-16	1.91418e-18	1.43198e-18
2099	1.16387e-23	8.08828e-19	6.38821e-16	4.0876e-14	3.23705e-14	9.7996e-17	2.13618e-21	2.13618e-21	3.37664e-17	1.48074e-19	3.1985e-16	1.48074e-19	1.48074e-19	1.35097e-15	1.99547e-16	2.85071e-16	1.90346e-18	1.42662e-18
2100	1.08182e-23	7.73805e-19	6.29878e-16	4.06589e-14	3.21788e-14	9.7629e-17	2.04369e-21	2.04369e-21	3.32937e-17	1.46001e-19	3.15372e-16	1.46001e-19	1.46001e-19	1.34341e-15	1.9843e-16	2.83475e-16	1.89281e-18	1.42128e-18

## Sheet: Used amounts
	Amount imported [t PCBs (all congeners)]							Cummulative amounts [t PCBs (all congeners)] stored in				Amount [t (all congeners)] disposed to						Amounts [t (all congeners)] in use						Amount [t PCBs (all congeners)] treated in			Amount [t PCBs (all congeners)] accidentially released to		Amount [t PCBs (all congeners)] in		Yearly amounts [t PCBs (all congeners)] stored in
	transformers	large capacitors	small capacitors	anticorrosive paints	joint sealants			landfills	soil			open burning	waste incineration	hazardous waste incineration	steelwork	export		transformers	large capacitors	small capacitors	anti- corrosive paints	joint sealants		renovation	shredder		fire		sludge		landfills	soil
1930	0	0	0	0	0			0	0			0	0	0	0	0		0	0	0	0	0		0	0		0		0		0	0
1931	0	0	0	0	0			0	0			0	0	0	0	0		0	0	0	0	0		0	0		0		0		0	0
1932	0	0	0	0	0			0	0			0	0	0	0	0		0	0	0	0	0		0	0		0		0		0	0
1933	0	0	0	0	0			0	0			0	0	0	0	0		0	0	0	0	0		0	0		0		0		0	0
1934	0	0	0	0	0			0	0			0	0	0	0	0		0	0	0	0	0		0	0		0		0		0	0
1935	0	0	0	0	0			0	0			0	0	0	0	0		0	0	0	0	0		0	0		0		0		0	0
1936	0	0	0	0	0			0	0			0	0	0	0	0		0	0	0	0	0		0	0		0		0		0	0
1937	0	0	0	0	0			0	0			0	0	0	0	0		0	0	0	0	0		0	0		0		0		0	0
1938	0	0	0	0	0			0	0			0	0	0	0	0		0	0	0	0	0		0	0		0		0		0	0
1939	0	0	0	0	0			0	0			0	0	0	0	0		0	0	0	0	0		0	0		0		0		0	0
1940	0	0	0	0	0			0	0			0	0	0	0	0		0	0	0	0	0		0	0		0		0		0	0
1941	0	0	0	0	0			0	0			0	0	0	0	0		0	0	0	0	0		0	0		0		0		0	0
1942	0	0	0	0	0			0	0			0	0	0	0	0		0	0	0	0	0		0	0		0		0		0	0
1943	0	0	0	0	0			0	0			0	0	0	0	0		0	0	0	0	0		0	0		0		0		0	0
1944	0	0	0	0	0			0	0			0	0	0	0	0		0	0	0	0	0		0	0		0		0		0	0
1945	0	0	0	0	0			0	0			0	0	0	0	0		0	0	0	0	0		0	0		0		0		0	0
1946	11.563	3.42607	4.28258	1.49714	1.49714			0.0143362	0.0197803			0.00255928	0.00384816	0	1.43466e-09	0		11.563	3.42607	4.28258	1.49714	1.49714		2.95712e-08	1.43466e-08		0.0222659		0		0.0155847	0.0225622
1947	11.563	3.42607	4.28258	1.49714	1.49714			0.0648895	0.0569822			0.00912955	0.0145824	0	2.42559e-08	0		23.101	6.83663	8.54416	2.98533	2.9855		4.99912e-07	2.42559e-07		0.0444526		0		0.056073	0.0450133
1948	11.563	3.42607	4.28258	1.49714	1.49714			0.176446	0.109648			0.0203698	0.0345068	0	1.39119e-07	0		34.5941	10.2259	12.7748	4.46465	4.46512		2.86696e-06	1.39119e-06		0.0665245		0		0.126215	0.0673204
1949	11.563	3.42607	4.28258	1.49714	1.49714			0.374998	0.176134			0.0366228	0.0657005	0	5.00043e-07	0		46.018	13.5867	16.9627	5.93516	5.93608		1.03039e-05	5.00043e-06		0.0884386		0		0.228979	0.0894431
1950	11.563	3.42607	4.28258	1.49714	1.49714			0.686689	0.255046			0.0580177	0.110074	0	1.37612e-06	0		57.3454	16.9113	21.0943	7.39695	7.39843		2.83537e-05	1.37612e-05		0.110146		0		0.366118	0.111336
1951	11.563	3.42607	4.28258	1.49714	1.49714			1.13704	0.345183			0.084515	0.169366	0	3.18225e-06	0		68.5467	20.1911	25.1555	8.85007	8.85224		6.55617e-05	3.18225e-05		0.131596		0		0.538398	0.132952
1952	11.563	3.42607	4.28258	1.49714	1.49714			1.75033	0.4455			0.115934	0.245111	0	6.50904e-06	0		79.591	23.4172	29.1317	10.2946	10.2975		0.000134089	6.50904e-05		0.152732		0		0.745725	0.154241
1953	11.563	3.42607	4.28258	1.49714	1.49714			2.54906	0.555076			0.151972	0.338616	0	1.21516e-05	0		90.4463	26.5805	33.008	11.7306	11.7344		0.000250306	0.000121516		0.1735		0		0.98722	0.175152
1954	11.563	3.42607	4.28258	1.49714	1.49714			3.55354	0.673089			0.192222	0.450922	0	2.11377e-05	0		101.08	29.6721	36.7698	13.1581	13.1628		0.000435368	0.000211377		0.193843		0		1.26129	0.195634
1955	40.5713	12.0211	15.0264	5.25307	5.25307			4.81474	0.848421			0.241656	0.596323	0	3.4758e-05	0		140.47	41.2781	51.1473	18.333	18.3388		0.000715838	0.00034758		0.269567		0		1.60185	0.272241
1956	40.5713	12.0211	15.0264	5.25307	5.25307			6.39824	1.07483			0.302756	0.785312	0	5.46352e-05	0		179.513	52.7559	65.3307	23.477	23.4843		0.00112511	0.000546352		0.344561		0.000519126		2.0277	0.348463
1957	40.5713	12.0211	15.0264	5.25307	5.25307			8.37306	1.34687			0.376232	1.02513	0	8.28292e-05	0		218.13	64.0828	79.2835	28.5904	28.5995		0.00170557	0.000828292		0.418686		0.00125512		2.54634	0.42393
1958	40.5713	12.0211	15.0264	5.25307	5.25307			10.8075	1.65992			0.462069	1.32168	0	0.000121943	0		256.232	75.2336	92.9654	33.6732	33.6846		0.00251077	0.00121943		0.491789		0.00219006		3.16074	0.498489
1959	40.5713	12.0211	15.0264	5.25307	5.25307			13.7668	2.01001			0.559777	1.67985	0	0.000175224	0		293.726	86.1818	106.334	38.7256	38.7397		0.00360751	0.00175224		0.563708		0.00330765		3.87068	0.571981
1960	92.5289	27.416	34.2699	11.9804	11.9804			17.3681	2.48315			0.677334	2.13164	0	0.000246668	0		382.473	112.295	138.591	50.475	50.492		0.00507801	0.00246668		0.734326		0.00547205		4.73545	0.74633
1961	92.5289	27.416	34.2699	11.9804	11.9804			21.7517	3.06579			0.818468	2.70034	0	0.00034119	0		470.306	138.081	170.356	62.154	62.1749		0.00702334	0.0034119		0.903072		0.0080816		5.78679	0.919028
1962	92.5289	27.416	34.2699	11.9804	11.9804			27.0617	3.74651			0.983871	3.40188	0	0.000464854	0		557.039	163.488	201.545	73.7629	73.7887		0.00956827	0.00464854		1.06962		0.0110984		7.03643	1.08975
1963	92.5289	27.416	34.2699	11.9804	11.9804			33.438	4.51554			1.17294	4.24893	0	0.000625109	0		642.471	188.457	232.066	85.3019	85.3334		0.012866	0.00625109		1.23363		0.0144879		8.48737	1.25816
1964	92.5289	27.416	34.2699	11.9804	11.9804			41.0121	5.36447			1.38421	5.25148	0	0.000831004	0		726.39	212.93	261.827	96.7713	96.8092		0.0171026	0.00831004		1.39473		0.018219		10.1364	1.42389
1965	140.68	41.6829	52.1036	18.2148	18.2148			49.9536	6.36938			1.62287	6.44664	0	0.00109341	0		856.733	251.113	308.567	114.406	114.451		0.0225015	0.0109341		1.64527		0.0238923		12.0302	1.68186
1966	140.68	41.6829	52.1036	18.2148	18.2148			60.443	7.51393			1.89024	7.86047	0	0.00142527	0		985.03	288.615	354.275	131.933	131.986		0.0293292	0.0142527		1.89184		0.0300754		14.1883	1.93618
1967	140.68	41.6829	52.1036	18.2148	18.2148			72.6536	8.78414			2.18494	9.50957	0	0.00184194	0		1110.99	325.352	398.822	149.354	149.417		0.0379013	0.0184194		2.13393		0.0367243		16.6107	2.18637
1968	140.68	41.6829	52.1036	18.2148	18.2148			86.7443	10.1679			2.50434	11.4054	0	0.0023615	0		1234.31	361.242	442.081	166.668	166.741		0.0485893	0.023615		2.37104		0.043799		19.2878	2.43193
1969	140.68	41.6829	52.1036	18.2148	18.2148			102.854	11.6547			2.84502	13.5552	0	0.003005	0		1354.68	396.198	483.925	183.875	183.96		0.0618264	0.03005		2.60264		0.0512632		22.2034	2.67239
1970	148.185	43.9067	54.8834	19.1866	19.1866			121.15	13.2483			3.28422	15.8347	0	0.00379678	0		1479.32	432.363	527.013	201.947	202.043		0.0781125	0.0379678		2.84269		0.0594651		25.3957	2.92224
1971	110.828	32.8379	41.0474	14.3497	14.3497			141.703	14.8735			3.75517	18.316	0	0.00476467	0		1563.06	456.356	554.605	215.068	215.177		0.0980199	0.0476467		3.00426		0.0659986		28.765	3.09152
1972	113.904	33.7494	42.1868	14.748	14.748			162.154	16.6556			4.25276	22.0503	0	0.0059402	1.66365		1646.13	480.13	581.639	228.502	228.624		0.122196	0.059402		3.16502		0.251591		29.5639	3.40368
1973	144.79	42.9007	53.6258	5	5			183.054	18.5658			4.77676	25.2363	0	0.00735867	3.69768		1756.13	511.869	618.348	232.098	232.233		0.151368	0.0735867		3.35068		0.424562		30.8433	3.70436
1974	385.147	114.118	142.647	3.5	3.5			204.301	20.8598			5.35821	28.8356	0	0.00905913	6.19314		2102.3	613.553	742.214	234.16	234.307		0.186336	0.0905913		3.92654		0.584551		31.9481	4.32634
1975	79.08	23.4311	29.2889	2.5	2.5			225.583	22.9683			5.97271	32.7251	0	0.0110842	9.17546		2137.52	622.91	750.373	235.196	235.354		0.227977	0.110842		3.98135		0.560841		32.64	4.3358
1976	40.86	12.1067	15.1333	0	0			246.492	24.9226			6.59662	36.7749	0	0.0134797	12.6327		2129.71	619.55	742.343	233.708	233.875		0.277232	0.134797		3.95919		0.627246		32.7985	4.34174
1977	37.56	11.1289	13.9111	0	0			266.559	26.7329			7.21556	40.9004	0	0.0162945	16.5376		2113.78	613.848	731.121	232.206	232.382		0.335104	0.162945		3.92333		0.685779		32.33	4.32667
1978	90.3	26.7556	33.4444	0	0			285.336	28.4755			7.8259	45.0765	0	0.0195799	20.8697		2145.8	622.43	737.537	230.687	230.87		0.402647	0.195799		3.96732		0.73724		31.233	4.37225
1979	31.08	9.20889	11.5111	0	0			303.376	30.0798			8.41481	48.0408	0.0982673	0.0233894	25.434		2113.83	612.097	720.141	229.146	229.335		0.480957	0.458505		3.90455		0.782349		30.6872	4.31899
1980	29.76	8.81778	11.0222	0	0			320.191	31.5565			8.97145	50.7741	0.207474	0.0277778	30.2872		2076.02	600.124	700.589	227.578	227.771		0.571162	0.752004		3.83208		0.821749		29.6194	4.25144
1981	8.76	2.59556	3.24444	0	0			336.128	32.8473			8.62539	53.2126	0.32546	0.032801	35.347		2012.93	580.76	671.763	225.976	226.173		0.674406	1.07192		3.7176		0.788943		28.8816	4.09212
1982	0.72	0.213333	0.266667	0	0			350.818	33.9678			8.14348	55.3106	0.449604	0.0385151	40.5206		1937.9	557.973	638.703	224.334	224.534		0.791842	1.41282		3.58344		0.75791		27.7323	3.91956
1983	6.06	1.79556	2.24444	0	0			363.935	34.9466			7.53556	57.0436	0.577062	0.0449759	45.7156		1864.73	535.862	606.617	222.645	222.847		0.92461	1.76876		3.4527		0.728526		26.1962	3.75346
1984	0	0	0	0	0			375.202	35.7939			6.81434	58.3918	0.704804	0.0522377	50.834		1782.5	511.186	571.537	220.903	221.104		1.07383	2.13336		3.30723		0.700673		24.3061	3.57805
1985	0	0	0	0	0			384.379	36.5571			5.99565	59.3469	0.829762	0.0603528	55.7784		1697.78	485.899	535.992	219.098	219.299		1.24056	2.50013		3.15807		0.69665		22.0894	3.43901
1986	0	0	0	0	0			391.298	37.2438			5.09765	59.9074	0.948955	0.0693701	60.4549		1611.15	460.164	500.265	217.222	217.422		1.42582	2.86274		3.00622		0.691908		19.612	3.29787
1987	0	0	0	0	0			395.85	37.8607			4.14011	60.0803	1.05959	0.0793345	64.7752		1523.17	434.15	464.638	215.266	215.465		1.63051	3.21527		2.85269		0.686514		16.9293	3.15558
1988	0	0	0	0	0			397.98	38.4142			3.14373	59.8796	1.15915	0.0902853	68.659		1434.44	408.026	429.388	213.222	213.418		1.85544	3.55235		2.69849		0.680523		14.1002	3.01309
1989	0	0	0	0	0			397.69	38.9103			2.1295	59.3252	1.24549	0.102255	72.0357		1345.55	381.961	394.78	211.078	211.272		2.10128	3.86938		2.54464		0.673978		11.1849	2.87131
1990	0	0	0	0	0			395.023	39.3493			1.11813	58.4396	1.31685	0.115269	74.8468		1257.09	356.122	361.06	208.827	209.016		2.36853	4.16262		2.39211		0.643308		8.2289	2.72502
1991	0	0	0	0	0			390.092	39.7373			0.129406	57.0655	1.56598	0.116407	77.0467		1169.61	330.666	328.453	206.456	206.641		2.6575	4.23533		2.24183		0.614191		5.31471	2.58158
1992	0	0	0	0	0			385.642	40.0801			0.144544	52.2981	2.72736	0.115581	77.1015		1083.67	305.743	297.161	203.956	204.136		2.96826	4.23435		2.09467		0.586495		5.22899	2.44167
1993	0	0	0	0	0			381.586	40.3831			0.160737	47.4312	3.86962	0.112467	76.5853		999.76	281.494	267.353	201.317	201.491		3.30066	4.15424		1.95141		0.560099		5.12272	2.3059
1994	0	0	0	0	0			377.851	40.6509			0.177963	42.5482	4.98434	0.106735	75.5186		918.344	258.041	239.171	198.528	198.697		3.65424	3.99063		1.81278		0.53489		4.99326	2.17477
1995	0	0	0	0	0			374.377	40.8706			0.196185	37.7396	6.06559	0.0980562	73.9319		839.833	235.498	212.723	195.58	195.743		4.02823	3.74029		1.67938		0.510765		4.84365	2.02942
1996	0	0	0	0	0			370.947	41.0489			0.172278	33.214	7.13158	0.105105	71.878		764.586	213.959	188.088	192.463	192.619		4.42152	3.72405		1.55172		0.487629		4.4995	1.89121
1997	0	0	0	0	0			367.502	41.1919			0.141229	28.8829	8.16359	0.112119	69.3944		692.906	193.503	165.312	189.169	189.318		4.83266	3.67815		1.43021		0.465394		4.11418	1.76025
1998	0	0	0	0	0			363.987	41.3045			0.102478	24.7916	9.16295	0.119024	66.5351		625.037	174.192	144.41	185.69	185.831		5.25978	3.60623		1.31516		0.443981		3.68862	1.63659
1999	0	0	0	0	0			358.258	41.3909			0.0555354	30.6517	43.6213	0.126116	22.2103		561.164	156.07	125.372	182.017	182.152		5.7006	10.5938		1.20678		0.423317		0.708297	1.52018
2000	0	0	0	0	0			352.904	41.451			0	27.6961	45.2882	0.132979	17.2443		501.414	139.165	108.161	178.147	178.274		6.15246	10.8483		1.10516		0.39204		0.441419	1.40661
2001	0	0	0	0	0			348.109	41.4722			0	23.1995	44.7442	0.139522	15.8997		445.858	123.491	92.7194	174.074	174.193		6.61224	9.19196		1.01033		0.370945		0.470982	1.28297
2002	0	0	0	0	0			343.784	41.4604			0	19.1711	43.8248	0.145658	14.5794		394.511	109.044	78.9688	169.795	169.906		7.07641	7.73723		0.922224		0.350625		0.500499	1.16851
2003	0	0	0	0	0			339.855	41.4311			0	15.6131	42.5833	0.151295	13.2895		347.342	95.8081	66.8172	165.309	165.412		7.54102	6.47804		0.840687		0.335631		0.528101	1.07429
2004	0	0	0	0	0			336.262	41.3861			0	12.512	41.0752	0.156343	12.0508		304.271	83.7543	56.1603	160.617	160.712		8.00174	5.40438		0.765514		0.320862		0.555205	0.986604
2005	0	0	0	0	0			332.957	41.3267			0	9.84646	39.3559	0.160714	10.8732		265.181	72.8432	46.8859	155.722	155.809		8.4539	4.50322		0.696441		0.306297		0.583016	0.905118
2006	0	0	0	0	0			329.896	41.254			0	7.59427	37.4797	0.164324	9.76461		229.919	63.0261	38.8769	150.629	150.708		8.89247	3.75929		0.633159		0.291919		0.6066	0.829472
2007	0	0	0	0	0			327.047	41.1824			0	5.70153	35.4876	0.166621	8.72977		198.304	54.2468	32.0143	145.346	145.418		9.31221	3.15267		0.575329		0.277819		0.631116	0.77388
2008	0	0	0	0	0			324.38	41.1104			0	4.15165	33.4242	0.168006	7.77308		170.132	46.4433	26.1797	139.884	139.948		9.70769	2.66909		0.522586		0.263879		0.652222	0.721923
2009	0	0	0	0	0			321.871	41.0366			0	2.90836	31.3415	0.168428	6.89641		145.181	39.5496	21.2581	134.255	134.312		10.0734	2.29131		0.474555		0.250097		0.670878	0.673267
2010	0	0	0	0	0			319.497	40.9595			0	1.93345	29.2752	0.167851	6.09994		123.219	33.4969	17.1396	128.476	128.525		10.4037	2.00259		0.430856		0.23648		0.68677	0.627596
2011	0	0	0	0	0			317.241	40.8779			0	1.80921	26.6259	0.166253	5.38235		104.009	28.2155	13.7203	122.564	122.606		10.6932	1.91451		0.391114		0.223035		0.699607	0.584612
2012	0	0	0	0	0			315.087	40.7906			0	1.69622	24.2317	0.163627	4.74095		87.3087	23.6356	10.9044	116.54	116.576		10.9368	1.83869		0.354965		0.208587		0.709122	0.544044
2013	0	0	0	0	0			313.027	40.6965			0	1.61344	22.0774	0.166514	4.13952		72.882	19.6888	8.60401	110.429	110.459		11.1295	1.77278		0.322063		0.194505		0.721615	0.50565
2014	0	0	0	0	0			311.049	40.5946			0	1.53991	20.1451	0.168575	3.60539		60.4974	16.3089	6.74004	104.256	104.28		11.267	1.71447		0.292082		0.180807		0.730528	0.469219
2015	0	0	0	0	0			309.142	40.4839			0	1.47362	18.4151	0.169755	3.13393		49.9329	13.4326	5.24201	98.0484	98.0674		11.3456	1.66155		0.264723		0.16751		0.73562	0.434574
2016	0	0	0	0	0			307.295	40.3637			0	1.41267	16.8667	0.170008	2.72015		40.9782	11.0005	4.04797	91.8363	91.8506		11.3622	1.612		0.239714		0.154637		0.736696	0.401569
2017	0	0	0	0	0			305.499	40.2333			0	1.35536	15.4789	0.169303	2.35884		33.4365	8.95696	3.1041	85.6506	85.6605		11.3148	1.56397		0.216809		0.14221		0.733618	0.370088
2018	0	0	0	0	0			303.747	40.0923			0	1.30021	14.2311	0.167622	2.04474		27.1255	7.251	2.3642	79.5229	79.529		11.2022	1.51591		0.195793		0.130252		0.726314	0.340047
2019	0	0	0	0	0			302.029	39.9403			0	1.24597	13.1038	0.164964	1.77268		21.8784	5.83599	1.78904	73.4856	73.4882		11.0244	1.4665		0.176477		0.118788		0.714778	0.311386
2020	0	0	0	0	0			300.339	39.7772			0	1.19164	12.0786	0.161346	1.53769		17.5442	4.66991	1.34572	67.5706	67.5703		10.7823	1.41472		0.158701		0.107841		0.699079	0.284068
2021	0	0	0	0	0			298.67	39.6029			0	1.13646	11.1393	0.1568	1.33507		13.9875	3.71524	1.0069	61.8093	61.8066		10.4783	1.35985		0.142326		0.0974328		0.679364	0.258075
2022	0	0	0	0	0			297.017	39.4175			0	1.07994	10.2713	0.151378	1.16049		11.0878	2.93875	0.750162	56.2319	56.2271		10.1157	1.30144		0.127236		0.0875831		0.655854	0.233404
2023	0	0	0	0	0			295.374	39.2214			0	1.0218	9.46251	0.145149	1.00998		8.73951	2.31136	0.557284	50.8664	50.86		9.69918	1.23933		0.113335		0.0783087		0.628845	0.210064
2024	0	0	0	0	0			293.737	39.015			0	0.961988	8.70275	0.138195	0.880022		6.85031	1.80778	0.413627	45.7387	45.731		9.23431	1.1736		0.100541		0.0696228		0.598702	0.188067
2025	0	0	0	0	0			292.102	38.7988			0	0.900625	7.98417	0.130616	0.767502		5.34059	1.40629	0.307553	40.8716	40.8631		8.72769	1.10455		0.0887891		0.0615344		0.565852	0.167431
2026	0	0	0	0	0			290.466	38.5735			0	0.838013	7.30093	0.122523	0.669724		4.14223	1.08832	0.229907	36.2845	36.2754		8.1867	1.03269		0.0780204		0.0540482		0.530775	0.14817
2027	0	0	0	0	0			288.827	38.3399			0	0.77458	6.64905	0.114035	0.584392		3.19742	0.838203	0.173561	31.993	31.9837		7.61937	0.958679		0.0681859		0.0471636		0.49399	0.130297
2028	0	0	0	0	0			287.182	38.0988			0	0.710857	6.0262	0.105279	0.509576		2.45758	0.642781	0.133023	28.0087	27.9994		7.03413	0.883298		0.0592415		0.040875		0.456044	0.113814
2029	0	0	0	0	0			285.53	37.851			0	0.647443	5.43139	0.0963829	0.443683		1.88218	0.491134	0.104108	24.3388	24.3297		6.43961	0.80741		0.0511459		0.0351717		0.417497	0.0987157
2030	0	0	0	0	0			283.872	37.5976			0	0.584972	4.86475	0.0874758	0.385411		1.43775	0.374258	0.083657	20.9862	20.9775		5.84436	0.731917		0.0438593		0.0300378		0.378903	0.0849869
2031	0	0	0	0	0			282.206	37.3394			0	0.524083	4.32716	0.078681	0.333713		1.09683	0.284798	0.0693101	17.9495	17.9414		5.25664	0.657722		0.0373418		0.0254526		0.340798	0.0725996
2032	0	0	0	0	0			280.534	37.0774			0	0.465393	3.82001	0.0701145	0.287755		0.837134	0.216793	0.0593242	15.2233	15.2157		4.6842	0.585693		0.0315523		0.0213911		0.303684	0.061514
2033	0	0	0	0	0			278.857	36.8124			0	0.409465	3.3449	0.0618809	0.246874		0.640676	0.165452	0.0524238	12.7981	12.7913		4.13403	0.516631		0.026448		0.0178243		0.268014	0.0516786
2034	0	0	0	0	0			277.176	36.5455			0	0.356792	2.90341	0.0540713	0.210543		0.493097	0.12696	0.0476857	10.6613	10.6551		3.61221	0.451239		0.0219842		0.01472		0.234183	0.0430315
2035	0	0	0	0	0			275.492	36.2774			0	0.307779	2.49689	0.0467609	0.178336		0.38301	0.0982986	0.044448	8.79702	8.79158		3.12377	0.390105		0.0181144		0.0120435		0.202515	0.035501
2036	0	0	0	0	0			273.809	36.0089			0	0.26273	2.12629	0.0400078	0.149901		0.301466	0.077103	0.0422417	7.18712	7.18239		2.67258	0.333683		0.0147903		0.00975828		0.173263	0.0290078
2037	0	0	0	0	0			272.127	35.7406			0	0.221844	1.79204	0.0338521	0.124936		0.241489	0.0615344	0.0407372	5.81159	5.80753		2.26131	0.282287		0.0119629		0.00782696		0.1466	0.0234669
2038	0	0	0	0	0			270.45	35.4733			0	0.185212	1.494	0.028316	0.103171		0.197682	0.0501751	0.0397059	4.64919	4.64575		1.89146	0.236088		0.00958251		0.00621198		0.122622	0.0187894
2039	0	0	0	0	0			268.778	35.2075			0	0.152821	1.23143	0.0234049	0.0843512		0.16591	0.0419405	0.0389903	3.67806	3.67519		1.56337	0.195119		0.00760009		0.00487637		0.101352	0.0148849
2040	0	0	0	0	0			267.116	34.9437			0	0.124567	1.00301	0.0191085	0.068231		0.143024	0.0360081	0.0384836	2.87626	2.8739		1.27635	0.159287		0.00596768		0.00378443		0.0827439	0.0116636
2041	0	0	0	0	0			265.463	34.6822			0	0.100259	0.806888	0.0154027	0.0545674		0.126652	0.0317588	0.0381135	2.22235	2.22044		1.0288	0.128387		0.00463931		0.0029023		0.0666953	0.00903799
2042	0	0	0	0	0			263.824	34.4235			0	0.0796439	0.640787	0.0122525	0.043118		0.115016	0.0287306	0.0378321	1.69578	1.69425		0.818371	0.102124		0.00357161		0.00219846		0.0530531	0.0069247
2043	0	0	0	0	0			262.198	34.1677			0	0.062413	0.50209	0.0096141	0.0336418		0.106798	0.0265818	0.0376077	1.2773	1.2761		0.642129	0.0801296		0.00272439		0.00164407		0.0416276	0.00524587
2044	0	0	0	0	0			260.587	33.915			0	0.0482259	0.387963	0.00743766	0.0259012		0.101029	0.0250611	0.0374197	0.949231	0.948301		0.496752	0.0619879		0.00206104		0.0012132		0.032203	0.00393013
2045	0	0	0	0	0			258.993	33.6657			0	0.036724	0.295467	0.00567014	0.0196658		0.0969983	0.0239859	0.0372547	0.695643	0.694934		0.378693	0.0472556		0.00154882		0.000882949		0.0245494	0.00291333
2046	0	0	0	0	0			257.417	33.4198			0	0.027546	0.22167	0.00425754	0.0147158		0.0941944	0.023224	0.0371041	0.502472	0.501941		0.284343	0.0354822		0.00115894		0.000633433		0.0184329	0.0021389
2047	0	0	0	0	0			255.859	33.1774			0	0.0203412	0.163736	0.00314706	0.0108462		0.0922485	0.0226809	0.0369626	0.357535	0.357143		0.210173	0.0262271		0.00086657		0.000447708		0.0136247	0.00155787
2048	0	0	0	0	0			254.32	32.9385			0	0.0147797	0.119008	0.00228873	0.00786903		0.0908981	0.0222893	0.0368268	0.250478	0.250194		0.152848	0.0190737		0.000650686		0.000311587		0.00990842	0.00112867
2049	0	0	0	0	0			252.8	32.7031			0	0.0105605	0.0850667	0.00163678	0.00561631		0.089958	0.022002	0.0366947	0.172672	0.172469		0.109306	0.0136404		0.000493796		0.000213407		0.00708578	0.000816672
2050	0	0	0	0	0			251.299	32.4712			0	0.0074162	0.0597639	0.00115039	0.00394092		0.089298	0.0217858	0.0365648	0.117065	0.116923		0.0768222	0.00958686		0.000381636		0.000143758		0.00497999	0.000593605
2051	0	0	0	0	0			249.818	32.2428			0	0.00511567	0.0412436	0.000794143	0.00271702		0.0888281	0.0216178	0.0364365	0.0780053	0.0779078		0.0530313	0.00661804		0.000302795		9.51903e-05		0.00343773	0.000436818
2052	0	0	0	0	0			248.356	32.0177			0	0.00346405	0.0279415	0.000538141	0.00183934		0.088486	0.0214821	0.0363093	0.051057	0.0509913		0.0359352	0.00448461		0.000248326		6.19189e-05		0.00232947	0.000328528
2053	0	0	0	0	0			246.913	31.7959			0	0.00230123	0.0185715	0.000357741	0.00122189		0.0882292	0.0213682	0.036183	0.0328058	0.0327623		0.0238882	0.00298123		0.000211348		3.95415e-05		0.00154852	0.000255061
2054	0	0	0	0	0			245.489	31.5774			0	0.00149882	0.0121025	0.000233152	0.000796017		0.0880288	0.0212686	0.0360572	0.0206791	0.0206509		0.0155684	0.00194297		0.000186685		2.47745e-05		0.0010092	0.000206114
2055	0	0	0	0	0			244.083	31.3621			0	0.000956475	0.00772767	0.000148877	0.000508222		0.0878656	0.0211785	0.0359321	0.0127795	0.0127616		0.00994086	0.00124066		0.000170517		1.52193e-05		0.000644397	0.00017409
2056	0	0	0	0	0			242.696	31.15			0	0.000597641	0.0048315	9.30778e-05	0.00031779		0.0877266	0.0210947	0.0358074	0.00773766	0.00772655		0.00621487	0.000775658		0.000160093		9.16063e-06		0.000402865	0.000153505
2057	0	0	0	0	0			241.327	30.9409			0	0.000365386	0.00295584	5.69371e-05	0.000194489		0.0876032	0.021015	0.0356832	0.00458688	0.00458013		0.00380165	0.000474481		0.000153468		5.39884e-06		0.000246432	0.000140491
2058	0	0	0	0	0			239.975	30.7348			0	0.000218425	0.00176826	3.40543e-05	0.000116421		0.08749	0.020938	0.0355595	0.00266031	0.0026563		0.00227373	0.000283788		0.000149304		3.11322e-06		0.000147388	0.000132377
2059	0	0	0	0	0			238.64	30.5316			0	0.000127579	0.00103363	1.99004e-05	6.81172e-05		0.0873831	0.0208629	0.0354362	0.00150847	0.00150615		0.00132868	0.000165838		0.000146697		1.75525e-06		8.61273e-05	0.000127366
2060	0	0	0	0	0			237.323	30.3312			0	7.27548e-05	0.000589976	1.13539e-05	3.89304e-05		0.0872804	0.020789	0.0353133	0.000835626	0.000834308		0.000758043	9.46165e-05		0.000145053		9.66858e-07		4.91375e-05	0.000124273
2061	0	0	0	0	0			236.022	30.1337			0	4.04777e-05	0.000328571	6.31962e-06	2.17193e-05		0.0871803	0.020716	0.0351909	0.000451879	0.00045115		0.000421921	5.26639e-05		0.00014399		5.19932e-07		2.73494e-05	0.000122338
2062	0	0	0	0	0			234.738	29.9389			0	2.19535e-05	0.000178415	3.42895e-06	1.1821e-05		0.0870818	0.0206436	0.0350689	0.000238356	0.000237964		0.000228924	2.85748e-05		0.000143271		2.7274e-07		1.48391e-05	0.000121086
2063	0	0	0	0	0			233.469	29.7467			0	1.15978e-05	9.4387e-05	1.8122e-06	6.27275e-06		0.0869844	0.0205716	0.0349473	0.000122539	0.000122333		0.000120984	1.51017e-05		0.000142748		1.39449e-07		7.84224e-06	0.000120226
2064	0	0	0	0	0			232.216	29.5572			0	5.9631e-06	4.86127e-05	9.32106e-07	3.24365e-06		0.0868876	0.0205001	0.0348261	6.13484e-05	6.12433e-05		6.2227e-05	7.7676e-06		0.000142336		6.94362e-08		4.03357e-06	0.000119586
2065	0	0	0	0	0			230.978	29.3702			0	2.9814e-06	2.43569e-05	4.66198e-07	1.6338e-06		0.0867914	0.0204289	0.0347054	2.98843e-05	2.98321e-05		3.11225e-05	3.88501e-06		0.000141985		3.36423e-08		2.01736e-06	0.000119067
2066	0	0	0	0	0			229.755	29.1858			0	1.44824e-06	1.18637e-05	2.26537e-07	8.01373e-07		0.0866954	0.020358	0.0345851	1.41517e-05	1.41265e-05		1.51229e-05	1.88782e-06		0.000141667		1.58463e-08		9.80264e-07	0.000118612
2067	0	0	0	0	0			228.547	29.0038			0	6.82875e-07	5.6137e-06	1.06851e-07	3.82766e-07		0.0865997	0.0202874	0.0344652	6.50886e-06	6.49707e-06		7.13293e-06	8.90434e-07		0.000141365		7.24973e-09		4.62352e-07	0.000118191
2068	0	0	0	0	0			227.353	28.8242			0	3.12258e-07	2.57907e-06	4.8875e-08	1.7809e-07		0.0865041	0.0202171	0.0343457	2.90486e-06	2.89951e-06		3.26261e-06	4.07294e-07		0.000141073		3.21851e-09		2.1148e-07	0.000117788
2069	0	0	0	0	0			226.174	28.6469			0	1.38337e-07	1.14993e-06	2.16591e-08	8.07869e-08		0.0864087	0.020147	0.0342266	1.25675e-06	1.2544e-06		1.44581e-06	1.80494e-07		0.000140785		1.38518e-09		9.37159e-08	0.000117393
2070	0	0	0	0	0			225.008	28.472			0	5.93181e-08	4.97508e-07	9.28988e-09	3.57907e-08		0.0863134	0.0200771	0.034108	5.26557e-07	5.25554e-07		6.20116e-07	7.74162e-08		0.0001405		5.77355e-10		4.01951e-08	0.000117004
2071	0	0	0	0	0			223.856	28.2993			0	2.4593e-08	2.08904e-07	3.85257e-09	1.553e-08		0.0862183	0.0200075	0.0339897	2.13434e-07	2.13021e-07		2.57161e-07	3.2105e-08		0.000140216		2.32818e-10		1.66688e-08	0.000116617
2072	0	0	0	0	0			222.717	28.1289			0	9.84811e-09	8.52131e-08	1.54313e-09	6.62939e-09		0.0861232	0.0199381	0.0338719	8.36078e-08	8.34434e-08		1.03003e-07	1.28595e-08		0.000139933		9.07332e-11		6.67645e-09	0.000116233
2073	0	0	0	0	0			221.592	27.9606			0	3.80484e-09	3.38338e-08	5.96336e-10	2.80214e-09		0.0860283	0.019869	0.0337545	3.16168e-08	3.15536e-08		3.98043e-08	4.96951e-09		0.000139652		3.41362e-11		2.58003e-09	0.00011585
2074	0	0	0	0	0			220.479	27.7944			0	1.41668e-09	1.31248e-08	2.22089e-10	1.18299e-09		0.0859335	0.0198001	0.0336375	1.1529e-08	1.15054e-08		1.48238e-08	1.85076e-09		0.000139371		1.23844e-11		9.60842e-10	0.000115469
2075	0	0	0	0	0			219.379	27.6303			0	5.0776e-10	5.00582e-09	7.96174e-11	5.04025e-10		0.0858388	0.0197315	0.0335209	4.04914e-09	4.04065e-09		5.31412e-09	6.63488e-10		0.000139091		4.32759e-12		3.44448e-10	0.000115089
2076	0	0	0	0	0			218.291	27.4683			0	1.74975e-10	1.89574e-09	2.74419e-11	2.19015e-10		0.0857442	0.0196631	0.0334047	1.36814e-09	1.36511e-09		1.8316e-09	2.28687e-10		0.000138812		1.45484e-12		1.18719e-10	0.00011471
2077	0	0	0	0	0			217.215	27.3082			0	5.79013e-11	7.22877e-10	9.08264e-12	9.78575e-11		0.0856496	0.0195949	0.0332889	4.44222e-10	4.43118e-10		6.06206e-10	7.56904e-11		0.000138533		4.69987e-13		3.92925e-11	0.000114333
2078	0	0	0	0	0			216.151	27.1502			0	1.8376e-11	2.82305e-10	2.88305e-12	4.51104e-11		0.0855552	0.019527	0.0331735	1.38475e-10	1.3802e-10		1.92422e-10	2.40262e-11		0.000138256		1.45755e-13		1.24722e-11	0.000113957
2079	0	0	0	0	0			215.099	26.994			0	5.58604e-12	1.14765e-10	8.76543e-13	2.14068e-11		0.0854609	0.0194593	0.0330585	4.14384e-11	4.11973e-11		5.85015e-11	7.30484e-12		0.000137979		4.33796e-14		3.79188e-12	0.000113582
2080	0	0	0	0	0			214.059	26.8398			0	1.62435e-12	4.90431e-11	2.54915e-13	1.03902e-11		0.0853667	0.0193919	0.0329439	1.194e-11	1.17703e-11		1.7013e-11	2.12442e-12		0.000137703		1.24168e-14		1.10273e-12	0.000113208
2081	0	0	0	0	0			213.029	26.6874			0	4.51265e-13	2.20137e-11	7.08154e-14	5.11654e-12		0.0852726	0.0193247	0.0328297	3.36231e-12	3.21977e-12		4.72615e-12	5.9018e-13		0.000137427		3.45864e-15		3.06332e-13	0.000112836
2082	0	0	0	0	0			212.011	26.5369			0	1.1965e-13	1.02767e-11	1.87656e-14	2.53697e-12		0.0851787	0.0192577	0.0327159	9.79524e-13	8.4999e-13		1.25238e-12	1.56401e-13		0.000137152		9.8244e-16		8.11746e-14	0.000112465
2083	0	0	0	0	0			211.004	26.3881			0	3.02805e-14	4.92158e-12	4.73678e-15	1.2591e-12		0.0850848	0.0191909	0.0326025	3.47859e-13	2.27468e-13		3.16118e-13	3.94815e-14		0.000136878		3.29057e-16		2.04896e-14	0.000112095
2084	0	0	0	0	0			210.007	26.2411			0	7.3514e-15	2.38767e-12	1.13725e-15	6.22899e-13		0.084991	0.0191244	0.0324895	1.88011e-13	7.59548e-14		7.58953e-14	9.48032e-15		0.000136605		1.64361e-16		4.91923e-15	0.000111727
2085	0	0	0	0	0			209.021	26.0958			0	1.75861e-15	1.16263e-12	2.59318e-16	3.06368e-13		0.0848973	0.0190581	0.0323769	1.49676e-13	4.18325e-14		1.73056e-14	2.16224e-15		0.000136332		1.24543e-16		1.12168e-15	0.00011136
2086	0	0	0	0	0			208.045	25.9522			0	4.63112e-16	5.64847e-13	5.60737e-17	1.49574e-13		0.0848037	0.0189921	0.0322647	1.40373e-13	3.527e-14		3.74202e-15	4.67762e-16		0.00013606		1.14844e-16		2.42542e-16	0.000110994
2087	0	0	0	0	0			207.079	25.8102			0	1.78151e-16	2.72871e-13	1.14806e-17	7.24229e-14		0.0847103	0.0189262	0.0321528	1.37766e-13	3.48196e-14		7.66133e-16	9.58528e-17		0.000135789		1.12081e-16		4.96575e-17	0.000110629
2088	0	0	0	0	0			206.123	25.6699			0	1.18325e-16	1.30832e-13	2.2221e-18	3.47618e-14		0.0846169	0.0188606	0.0320414	1.36692e-13	3.46369e-14		1.48285e-16	1.85851e-17		0.000135519		1.10855e-16		9.61121e-18	0.000110266
2089	0	0	0	0	0			205.177	25.5312			0	1.05925e-16	6.22005e-14	4.05944e-19	1.65367e-14		0.0845236	0.0187953	0.0319303	1.35858e-13	3.45015e-14		2.70891e-17	3.40772e-18		0.000135249		1.09929e-16		1.7558e-18	0.000109903
2090	0	0	0	0	0			204.241	25.394			0	1.02974e-16	2.93081e-14	6.98819e-20	7.79658e-15		0.0844305	0.0187301	0.0318196	1.35071e-13	3.43758e-14		4.66324e-18	5.91379e-19		0.00013498		1.09067e-16		3.0225e-19	0.000109543
2091	0	0	0	0	0			203.313	25.2584			0	1.01804e-16	1.36835e-14	1.13173e-20	3.64377e-15		0.0843374	0.0186652	0.0317094	1.34296e-13	3.42522e-14		7.55198e-19	9.75499e-20		0.000134712		1.08223e-16		4.89485e-20	0.000109183
2092	0	0	0	0	0			202.396	25.1243			0	1.00958e-16	6.32952e-15	1.72137e-21	1.68896e-15		0.0842444	0.0186005	0.0315995	1.33527e-13	3.41294e-14		1.14864e-19	1.54917e-20		0.000134444		1.07389e-16		7.44498e-21	0.000108824
2093	0	0	0	0	0			201.487	24.9916			0	1.00171e-16	2.90053e-15	2.4548e-22	7.77417e-16		0.0841516	0.018536	0.0314899	1.32762e-13	3.40071e-14		1.63803e-20	2.44664e-21		0.000134178		1.06563e-16		1.0617e-21	0.000108467
2094	0	0	0	0	0			200.587	24.8604			0	9.94008e-17	1.31672e-15	3.27657e-23	3.56358e-16		0.0840588	0.0184718	0.0313808	1.32002e-13	3.38852e-14		2.18636e-21	4.11425e-22		0.000133911		1.05745e-16		1.41709e-22	0.000108111
2095	0	0	0	0	0			199.696	24.7307			0	9.86391e-17	5.92108e-16	4.08623e-24	1.63692e-16		0.0839662	0.0184078	0.031272	1.31247e-13	3.37638e-14		2.72659e-22	8.11911e-23		0.000133646		1.04935e-16		1.76725e-23	0.000107756
2096	0	0	0	0	0			198.814	24.6024			0	9.78847e-17	2.63744e-16	4.75283e-25	7.63572e-17		0.0838736	0.018344	0.0311636	1.30496e-13	3.36428e-14		3.17135e-23	1.9811e-23		0.000133381		1.04133e-16		2.05552e-24	0.000107403
2097	0	0	0	0	0			197.94	24.4754			0	9.71376e-17	1.16365e-16	5.14663e-26	3.71328e-17		0.0837812	0.0182804	0.0310556	1.2975e-13	3.35222e-14		3.43408e-24	5.68916e-24		0.000133117		1.03338e-16		2.22581e-25	0.00010705
2098	0	0	0	0	0			197.075	24.3498			0	9.63975e-17	5.08517e-17	5.17891e-27	1.96706e-17		0.0836888	0.018217	0.030948	1.29008e-13	3.3402e-14		3.45559e-25	1.7661e-24		0.000132854		1.0255e-16		2.23975e-26	0.000106699
2099	0	0	0	0	0			196.217	24.2255			0	9.56643e-17	2.20096e-17	4.83383e-28	1.19569e-17		0.0835966	0.0181539	0.0308407	1.2827e-13	3.32823e-14		3.2253e-26	5.60958e-25		0.000132591		1.01771e-16		2.09049e-27	0.000106349
2100	0	0	0	0	0			195.368	24.1025			0	9.4938e-17	9.43466e-18	4.17697e-29	8.56782e-18		0.0835044	0.018091	0.0307339	1.27537e-13	3.3163e-14		2.78699e-27	1.78002e-25		0.000132329		1.00998e-16		1.8064e-28	0.000106

## Sheet: Results Mass
	Amounts - sum of all PCB congeners
																The data behind the result charts can be viewed by unhiding the worksheet 'Used amounts'
	The data behind the result charts can be viewed by unhiding the worksheet 'Used amounts'

## Sheet: Results Disposed Amounts number
	disposed amount to landfill [t PCBs (all congeners)]						disposed amount to open burning [t PCBs (all congeners)]						disposed amount to waste incineration [t PCBs (all congeners)]						disposed amount to harazardous waste incineration [t PCBs (all congeners)]						steelworks [t PCBs (all congeners)]						export [t PCBs (all congeners)]						overall [t PCBs (all congeners)]
	transformator	large capacitor	small capacitor	anti-corrosive paints	joint sealants	sewage sludge	transformator	large capacitor	small capacitor	anti-corrosive paints	joint sealants		transformator	large capacitor	small capacitor	anti-corrosive paints	joint sealants	sewage sludge	transformator	large capacitor	small capacitor	anti-corrosive paints	joint sealants		transformator	large capacitor	small capacitor	anti-corrosive paints	joint sealants		transformator	large capacitor	small capacitor	anti-corrosive paints	joint sealants	sewage sludge	transformator	large capacitor	small capacitor	anti-corrosive paints	joint sealants	sewage sludge
1930	0	0	0	0	0	0	0	0	0	0	0		0	0	0	0	0	0	0	0	0	0	0		0	0	0	0	0		0	0	0	0	0	0	0	0	0	0	0	0
1931	0	0	0	0	0	0	0	0	0	0	0		0	0	0	0	0	0	0	0	0	0	0		0	0	0	0	0		0	0	0	0	0	0	0	0	0	0	0	0
1932	0	0	0	0	0	0	0	0	0	0	0		0	0	0	0	0	0	0	0	0	0	0		0	0	0	0	0		0	0	0	0	0	0	0	0	0	0	0	0
1933	0	0	0	0	0	0	0	0	0	0	0		0	0	0	0	0	0	0	0	0	0	0		0	0	0	0	0		0	0	0	0	0	0	0	0	0	0	0	0
1934	0	0	0	0	0	0	0	0	0	0	0		0	0	0	0	0	0	0	0	0	0	0		0	0	0	0	0		0	0	0	0	0	0	0	0	0	0	0	0
1935	0	0	0	0	0	0	0	0	0	0	0		0	0	0	0	0	0	0	0	0	0	0		0	0	0	0	0		0	0	0	0	0	0	0	0	0	0	0	0			transformator	large capacitor	small capacitor	anti-corrosive paints	joint sealants
1936	0	0	0	0	0	0	0	0	0	0	0		0	0	0	0	0	0	0	0	0	0	0		0	0	0	0	0		0	0	0	0	0	0	0	0	0	0	0	0		sum 1930-2100	2634.87	741.096	927.312	184.82	186.397
1937	0	0	0	0	0	0	0	0	0	0	0		0	0	0	0	0	0	0	0	0	0	0		0	0	0	0	0		0	0	0	0	0	0	0	0	0	0	0	0		% bis 2016	98.7412	98.8148	99.679	56.6376	56.5171
1938	0	0	0	0	0	0	0	0	0	0	0		0	0	0	0	0	0	0	0	0	0	0		0	0	0	0	0		0	0	0	0	0	0	0	0	0	0	0	0
1939	0	0	0	0	0	0	0	0	0	0	0		0	0	0	0	0	0	0	0	0	0	0		0	0	0	0	0		0	0	0	0	0	0	0	0	0	0	0	0
1940	0	0	0	0	0	0	0	0	0	0	0		0	0	0	0	0	0	0	0	0	0	0		0	0	0	0	0		0	0	0	0	0	0	0	0	0	0	0	0
1941	0	0	0	0	0	0	0	0	0	0	0		0	0	0	0	0	0	0	0	0	0	0		0	0	0	0	0		0	0	0	0	0	0	0	0	0	0	0	0
1942	0	0	0	0	0	0	0	0	0	0	0		0	0	0	0	0	0	0	0	0	0	0		0	0	0	0	0		0	0	0	0	0	0	0	0	0	0	0	0
1943	0	0	0	0	0	0	0	0	0	0	0		0	0	0	0	0	0	0	0	0	0	0		0	0	0	0	0		0	0	0	0	0	0	0	0	0	0	0	0
1944	0	0	0	0	0	0	0	0	0	0	0		0	0	0	0	0	0	0	0	0	0	0		0	0	0	0	0		0	0	0	0	0	0	0	0	0	0	0	0
1945	0	0	0	0	0	0	0	0	0	0	0		0	0	0	0	0	0	0	0	0	0	0		0	0	0	0	0		0	0	0	0	0	0	0	0	0	0	0	0
1946	0.00931192	0.00275255	0.00352018	1.15347e-08	1.24566e-08	0	0.00122336	0.000361618	0.000974299	0	1.4363e-09		0.00169831	0.00050201	0.00164784	1.37727e-09	4.70062e-10	0	0	0	0	0	0		0	0	0	1.43466e-09	0		0	0	0	0	0	0	0.0122336	0.00361618	0.00614232	1.43466e-08	1.4363e-08	0
1947	0.0335254	0.00989289	0.0126543	1.91137e-07	2.09285e-07	0	0.00444218	0.00131083	0.00337652	0	2.42841e-08		0.00645423	0.00190455	0.00622354	2.71666e-08	9.27211e-09	0	0	0	0	0	0		0	0	0	2.42559e-08	0		0	0	0	0	0	0	0.0444218	0.0131083	0.0222543	2.42559e-07	2.42841e-07	0
1948	0.0755163	0.0222461	0.0284506	1.074e-06	1.19277e-06	0	0.0100926	0.00297314	0.00730394	0	1.39283e-07		0.015317	0.00451218	0.0146774	1.78072e-07	6.07778e-08	0	0	0	0	0	0		0	0	0	1.39119e-07	0		0	0	0	0	0	0	0.100926	0.0297314	0.0504319	1.39119e-06	1.39283e-06	0
1949	0.13711	0.040323	0.0515381	3.78033e-06	4.25996e-06	0	0.0184843	0.00543609	0.0127019	0	5.00636e-07		0.0292487	0.00860182	0.027849	7.20062e-07	2.45767e-07	0	0	0	0	0	0		0	0	0	5.00043e-07	0		0	0	0	0	0	0	0.184843	0.0543609	0.092089	5.00043e-06	5.00636e-06	0
1950	0.219421	0.0644223	0.0822524	1.01833e-05	1.16483e-05	0	0.0298413	0.00876143	0.0194136	0	1.37776e-06		0.0491504	0.0144306	0.0464905	2.20178e-06	7.51503e-07	0	0	0	0	0	0		0	0	0	1.37612e-06	0		0	0	0	0	0	0	0.298413	0.0876143	0.148156	1.37612e-05	1.37776e-05	0
1951	0.32299	0.0946725	0.120686	2.30395e-05	2.67629e-05	0	0.0443166	0.0129898	0.0272054	0	3.18606e-06		0.0758596	0.0222354	0.071263	5.60077e-06	1.91164e-06	0	0	0	0	0	0		0	0	0	3.18225e-06	0		0	0	0	0	0	0	0.443166	0.129898	0.219155	3.18225e-05	3.18606e-05	0
1952	0.447853	0.131055	0.166717	4.6084e-05	5.4386e-05	0	0.0619992	0.0181428	0.0357852	0	6.51684e-06		0.11014	0.0322301	0.102725	1.24974e-05	4.26557e-06	0	0	0	0	0	0		0	0	0	6.50904e-06	0		0	0	0	0	0	0	0.619992	0.181428	0.305227	6.50904e-05	6.51684e-05	0
1953	0.593592	0.173417	0.220027	8.40893e-05	0.000100869	0	0.0829175	0.0242242	0.0448177	0	1.21662e-05		0.152666	0.0446011	0.141316	2.52754e-05	8.62694e-06	0	0	0	0	0	0		0	0	0	1.21516e-05	0		0	0	0	0	0	0	0.829175	0.242242	0.40616	0.000121516	0.000121662	0
1954	0.759365	0.221486	0.280121	0.000142891	0.000174306	0	0.107042	0.031221	0.0539385	0	2.1163e-05		0.204009	0.0595036	0.187346	4.73484e-05	1.61608e-05	0	0	0	0	0	0		0	0	0	2.11377e-05	0		0	0	0	0	0	0	1.07042	0.31221	0.521406	0.000211377	0.00021163	0
1955	0.965522	0.281255	0.354554	0.000229403	0.000284722	0	0.137355	0.0400112	0.0642557	0	3.47994e-05		0.270669	0.0788457	0.246696	8.34192e-05	2.84722e-05	0	0	0	0	0	0		0	0	0	3.4758e-05	0		0	0	0	0	0	0	1.37355	0.400112	0.665506	0.00034758	0.000347994	0
1956	1.22338	0.356017	0.447401	0.00035185	0.000444561	0.000103825	0.175654	0.0511173	0.0759298	0	5.46999e-05		0.357509	0.104039	0.323578	0.000139866	4.77381e-05	0	0	0	0	0	0		0	0	0	5.46352e-05	0		0	0	0	0	0	0	1.75654	0.511173	0.846909	0.000546352	0.000546999	0.000103825
1957	1.53764	0.447089	0.560176	0.000520168	0.000669444	0.000251024	0.222846	0.0647955	0.0885071	0	8.29266e-05		0.467977	0.136071	0.420778	0.000225296	7.68956e-05	0	0	0	0	0	0		0	0	0	8.28292e-05	0		0	0	0	0	0	0	2.22846	0.647955	1.06946	0.000828292	0.000829266	0.000251024
1958	1.91027	0.554986	0.693322	0.000746292	0.000978902	0.000438013	0.279471	0.0811942	0.101282	0	0.000122085		0.604973	0.175762	0.540478	0.000351196	0.000119866	0	0	0	0	0	0		0	0	0	0.000121943	0		0	0	0	0	0	0	2.79471	0.811942	1.33508	0.00121943	0.00122085	0.000438013
1959	2.34137	0.67967	0.846533	0.00104434	0.00139703	0.00066153	0.345815	0.100386	0.1134	0	0.000175426		0.770964	0.223801	0.68437	0.000532682	0.000181805	0	0	0	0	0	0		0	0	0	0.000175224	0		0	0	0	0	0	0	3.45815	1.00386	1.6443	0.00175224	0.00175426	0.00066153
1960	2.86642	0.831561	1.03299	0.00143068	0.00195315	0.00109441	0.427448	0.124005	0.125634	0	0.00024695		0.980617	0.284481	0.865481	0.000789338	0.0002694	0	0	0	0	0	0		0	0	0	0.000246668	0		0	0	0	0	0	0	4.27448	1.24005	2.02411	0.00246668	0.0024695	0.00109441
1961	3.5047	1.01624	1.25962	0.00192431	0.00268291	0.00161632	0.527723	0.153021	0.137382	0	0.000341574		1.2448	0.36095	1.09305	0.0011464	0.000391257	0	0	0	0	0	0		0	0	0	0.00034119	0		0	0	0	0	0	0	5.27723	1.53021	2.49005	0.0034119	0.00341574	0.00161632
1962	4.26358	1.23575	1.52871	0.0025474	0.00362989	0.00221968	0.648308	0.187904	0.147194	0	0.000465371		1.57119	0.455391	1.37311	0.00163629	0.000558445	0	0	0	0	0	0		0	0	0	0.000464854	0		0	0	0	0	0	0	6.48308	1.87904	3.04901	0.00464854	0.00465371	0.00221968
1963	5.14523	1.49058	1.84049	0.00332558	0.00484706	0.00289759	0.790144	0.228905	0.153268	0	0.000625795		1.96607	0.56957	1.71021	0.0023004	0.000785088	0	0	0	0	0	0		0	0	0	0.000625109	0		0	0	0	0	0	0	7.90144	2.28905	3.70397	0.00625109	0.00625795	0.00289759
1964	6.14818	1.78016	2.19372	0.00428798	0.00639809	0.00364379	0.953642	0.276119	0.153622	0	0.000831903		2.43459	0.704916	2.10769	0.00319105	0.00108904	0	0	0	0	0	0		0	0	0	0.000831004	0		0	0	0	0	0	0	9.53642	2.76119	4.45503	0.00831004	0.00831903	0.00364379
1965	7.30046	2.11265	2.59845	0.00546703	0.00835854	0.00477845	1.14385	0.331015	0.146909	0	0.00109457		2.9942	0.866481	2.58009	0.00437362	0.0014926	0	0	0	0	0	0		0	0	0	0.00109341	0		0	0	0	0	0	0	11.4385	3.31015	5.32545	0.0109341	0.0109457	0.00477845
1966	8.61438	2.49155	3.05862	0.00689828	0.0108174	0.00601507	1.36354	0.394379	0.130897	0	0.00142676		3.6575	1.05786	3.13715	0.0059291	0.00202341	0	0	0	0	0	0		0	0	0	0.00142527	0		0	0	0	0	0	0	13.6354	3.94379	6.32667	0.0142527	0.0142676	0.00601507
1967	10.0904	2.91683	3.57354	0.00862028	0.0138791	0.00734485	1.61371	0.466473	0.10291	0	0.00184384		4.43296	1.28143	3.7845	0.00795718	0.00271548	0	0	0	0	0	0		0	0	0	0.00184194	0		0	0	0	0	0	0	16.1371	4.66473	7.46095	0.0184194	0.0184384	0.00734485
1968	11.7236	3.38684	4.14035	0.010674	0.0176648	0.00875979	1.89449	0.547303	0.0601795	0	0.0023639		5.32686	1.53889	4.5255	0.0105795	0.00361032	0	0	0	0	0	0		0	0	0	0.0023615	0		0	0	0	0	0	0	18.9449	5.47303	8.72603	0.023615	0.023639	0.00875979
1969	13.5045	3.89872	4.75457	0.0131018	0.0223139	0.0102526	2.20534	0.636678	0	0	0.00300801		6.34359	1.83139	5.36153	0.0139432	0.00475812	0	0	0	0	0	0		0	0	0	0.003005	0		0	0	0	0	0	0	22.0534	6.36678	10.1161	0.03005	0.0300801	0.0102526
1970	15.4254	4.45009	5.46442	0.0159465	0.0279856	0.011893	2.54594	0.734481	0	0	0.00380051		7.48805	2.16024	6.162	0.0182245	0.00621902	0	0	0	0	0	0		0	0	0	0.00379678	0		0	0	0	0	0	0	25.4594	7.34481	11.6264	0.0379678	0.0380051	0.011893
1971	17.4501	5.03019	6.21734	0.0192493	0.0348591	0.0131997	2.91121	0.839188	0	0	0.00476927		8.75076	2.5225	7.01104	0.0236328	0.00806441	0	0	0	0	0	0		0	0	0	0.00476467	0		0	0	0	0	0	0	29.1121	8.39188	13.2284	0.0476467	0.0476927	0.0131997
1972	18.5943	5.3553	5.4978	0.023048	0.0431343	0.0503183	3.2972	0.94962	0	0	0.00594584		10.1243	2.91589	8.96931	0.0304138	0.0103782	0	0	0	0	0	0		0	0	0	0.0059402	0		0.956188	0.27539	0.432076	0	0	0	32.972	9.4962	14.8992	0.059402	0.0594584	0.0503183
1973	19.5924	5.63758	5.44805	0.0273742	0.0530318	0.0849124	3.70369	1.06571	0	0	0.00736553		11.6121	3.34132	10.2307	0.0388538	0.0132579	0	0	0	0	0	0		0	0	0	0.00735867	0		2.12865	0.612504	0.956527	0	0	0	37.0369	10.6571	16.6353	0.0735867	0.0736553	0.0849124
1974	20.5259	5.90166	5.30661	0.0322505	0.0647908	0.11691	4.1546	1.19454	0	0	0.00906741		13.2947	3.82253	11.6523	0.0492817	0.0168159	0	0	0	0	0	0		0	0	0	0.00905913	0		3.57077	1.02668	1.59569	0	0	0	41.546	11.9454	18.5546	0.0905913	0.0906741	0.11691
1975	21.2618	6.10846	5.02691	0.0376862	0.0786674	0.126464	4.63112	1.3305	0	0	0.0110941		15.1192	4.34371	13.1789	0.0620714	0.0211797	0	0	0	0	0	0		0	0	0	0.0110842	0		5.29897	1.52238	2.35411	0	0	0	46.3112	13.305	20.56	0.110842	0.110941	0.126464
1976	21.6957	6.22756	4.57924	0.0436742	0.0949313	0.157427	5.11493	1.4682	0	0	0.0134915		17.0297	4.88823	14.7528	0.0776431	0.0264925	0	0	0	0	0	0		0	0	0	0.0134797	0		7.30896	2.09797	3.22577	0	0	0	51.1493	14.682	22.5578	0.134797	0.134915	0.157427
1977	21.7764	6.24447	3.9554	0.0501871	0.113863	0.189598	5.5949	1.60436	0	0	0.0163085		18.9897	5.44537	16.3359	0.0964635	0.0329135	0	0	0	0	0	0		0	0	0	0.0162945	0		9.58789	2.74936	4.20031	0	0	0	55.949	16.0436	24.4916	0.162945	0.163085	0.189598
1978	21.4979	6.15795	3.16168	0.0571734	0.135749	0.222618	6.06812	1.73818	0	0	0.0195964		20.9885	6.01206	17.9162	0.119046	0.0406179	0	0	0	0	0	0		0	0	0	0.0195799	0		12.1267	3.47362	5.26947	0	0	0	60.6812	17.3818	26.3473	0.195799	0.195964	0.222618
1979	20.8351	5.96122	3.40923	0.0645547	0.16088	0.256181	6.52461	1.86678	0	0	0.0234085		22.9897	6.57766	18.2777	0.14595	0.0497963	0	0	0	0.0982673	0	0		0	0	0	0.0233894	0		14.8967	4.26216	6.27507	0	0	0	65.2461	18.6678	28.0603	0.233894	0.234085	0.256181
1980	19.7817	5.65285	3.64129	0.0722223	0.189545	0.281811	6.95591	1.98773	0	0	0.0277999		24.9595	7.13245	18.4355	0.177778	0.0606544	0.00821749	0	0	0.207474	0	0		0	0	0	0.0277778	0		17.8621	5.10429	7.32087	0	0	0	69.5591	19.8773	29.6052	0.277778	0.277999	0.290029
1981	19.0107	5.42543	3.85223	0.0800344	0.222026	0.291151	6.6848	1.90776	0	0	0.0328264		26.8611	7.66584	18.3807	0.215175	0.0734117	0.0163048	0	0	0.32546	0	0		0	0	0	0.032801	0		20.9762	5.98636	8.38446	0	0	0	73.5328	20.9854	30.9429	0.32801	0.328264	0.307456
1982	17.9374	5.11203	4.03706	0.0878145	0.258596	0.299479	6.30738	1.79756	0	0	0.0385441		28.6594	8.16775	18.1126	0.258822	0.0883009	0.0237479	0	0	0.449604	0	0		0	0	0	0.0385151	0		24.186	6.89286	9.44168	0	0	0	77.0901	21.9702	32.0409	0.385151	0.385441	0.323227
1983	16.5829	4.7192	4.19228	0.095349	0.299512	0.306881	5.83112	1.65943	0	0	0.0450086		30.3261	8.63026	17.6416	0.309434	0.105566	0.0305981	0	0	0.577062	0	0		0	0	0	0.0449759	0		27.4377	7.80828	10.4696	0	0	0	80.1779	22.8172	32.8805	0.449759	0.450086	0.337479
1984	14.9752	4.25526	4.31482	0.102386	0.345011	0.313435	5.26578	1.49629	0	0	0.0522744		31.8336	9.04565	16.9824	0.367754	0.125459	0.0369021	0	0	0.704804	0	0		0	0	0	0.0522377	0		30.6733	8.71596	11.4447	0	0	0	82.7479	23.5132	33.4467	0.522377	0.522744	0.350337
1985	13.1487	3.73044	4.40246	0.108635	0.395303	0.303877	4.62351	1.31175	0	0	0.0603935		33.1578	9.40729	16.155	0.43454	0.148239	0.0441212	0	0	0.829762	0	0		0	0	0	0.0603528	0		33.8343	9.59923	12.3448	0	0	0	84.7643	24.0487	33.732	0.603528	0.603935	0.347998
1986	11.1432	3.15642	4.45388	0.113767	0.450567	0.294103	3.91833	1.1099	0	0	0.0694151		34.2785	9.70968	15.1833	0.510564	0.174169	0.0512012	0	0	0.948955	0	0		0	0	0	0.0693701	0		36.8632	10.4418	13.1498	0	0	0	86.2033	24.4178	33.7359	0.693701	0.694151	0.345304
1987	9.00236	2.54581	4.46859	0.117415	0.510943	0.284165	3.16553	0.895194	0	0	0.0793838		35.1793	9.9485	14.0943	0.596596	0.203511	0.0581248	0	0	1.05959	0	0		0	0	0	0.0793345	0		39.7049	11.2283	13.842	0	0	0	87.0521	24.6178	33.4644	0.793345	0.793838	0.34229
1988	6.77167	1.91178	4.4469	0.119177	0.576525	0.274107	2.38114	0.672245	0	0	0.0903388		35.8479	10.1206	12.9163	0.693391	0.236523	0.0648765	0	0	1.15915	0	0		0	0	0	0.0902853	0		42.3079	11.9444	14.4066	0	0	0	87.3086	24.649	32.929	0.902853	0.903388	0.338983
1989	4.4975	1.26757	4.3899	0.118616	0.64736	0.263965	1.58147	0.445719	0	0	0.102313		36.2762	10.224	11.6785	0.801681	0.273454	0.0714416	0	0	1.24549	0	0		0	0	0	0.102255	0		44.6258	12.5773	14.8326	0	0	0	86.981	24.5146	32.1464	1.02255	1.02313	0.335407
1990	2.22564	0.62618	4.29939	0.115269	0.723433	0.238991	0.782609	0.220186	0	0	0.11533		36.4604	10.2581	10.4094	0.922149	0.314536	0.0750526	0	0	1.31685	0	0		0	0	0	0.115269	0		46.6184	13.116	15.1124	0	0	0	86.087	24.2205	31.138	1.15269	1.1533	0.314043
1991	0	0	4.17783	0.116407	0.804669	0.215798	0	0	0	0	0.129406		36.401	10.2233	9.1364	0.866585	0.359983	0.078207	0	0	1.37197	0.194012	0		0	0	0	0.116407	0		48.2525	13.5518	15.2424	0	0	0	84.6535	23.7751	29.9286	1.29341	1.29406	0.294005
1992	0	0	4.02824	0.115581	0.890918	0.194249	0	0	0	0	0.144544		33.6956	9.44658	7.88488	0.780174	0.40998	0.0809363	0.69033	0.193535	1.41007	0.43343	0		0	0	0	0.115581	0		48.3294	13.5492	15.223	0	0	0	82.7153	23.1893	28.5462	1.44477	1.44544	0.275185
1993	0	0	3.85407	0.112467	0.981959	0.174221	0	0	0	0	0.160737		30.8999	8.64715	6.67741	0.658737	0.464677	0.083268	1.34059	0.375155	1.43087	0.723004	0		0	0	0	0.112467	0		48.0739	13.4532	15.0582	0	0	0	80.3144	22.4755	27.0206	1.60667	1.60737	0.257489
1994	0	0	3.65915	0.106735	1.07749	0.149896	0	0	0	0	0.177963		28.0627	7.83883	5.53342	0.498097	0.524183	0.0909313	1.94038	0.542012	1.43459	1.06735	0		0	0	0	0.106735	0		47.4957	13.2671	14.7558	0	0	0	77.4988	21.6479	25.3829	1.77892	1.77963	0.240827
1995	0	0	3.44751	0.0980562	1.17711	0.120982	0	0	0	0	0.196185		25.2301	7.03457	4.46876	0.294169	0.588554	0.123435	2.4811	0.691772	1.42188	1.47084	0		0	0	0	0.0980562	0		46.61	12.9956	14.3263	0	0	0	74.3211	20.722	23.6645	1.96112	1.96185	0.244417
1996	0	0	3.2233	0.105105	1.07674	0.094352	0	0	0	0	0.172278		22.4442	6.24618	3.4956	0.315316	0.559904	0.15279	2.95599	0.822646	1.39382	1.61457	0.344556		0	0	0	0.105105	0		45.4371	12.645	13.7833	0.0112004	0	0	70.8373	19.7139	21.896	2.1513	2.15348	0.247142
1997	0	0	2.99067	0.112119	0.941525	0.0698643	0	0	0	0	0.141229		19.7431	5.48415	2.62232	0.336356	0.517838	0.179177	3.36031	0.933412	1.35182	1.76483	0.75322		0	0	0	0.112119	0		44.0019	12.2227	13.1421	0.0244851	0	0	67.1054	18.6402	20.1069	2.34991	2.35381	0.249041
1998	0	0	2.75362	0.119024	0.768583	0.047393	0	0	0	0	0.102478		17.1594	4.75745	1.85369	0.357071	0.46115	0.202751	3.69128	1.02341	1.29758	1.92095	1.22973		0	0	0	0.119024	0		42.3333	11.7369	12.4197	0.0399758	0	0	63.184	17.5177	18.3246	2.55605	2.56194	0.250144
1999	0	0	0	0.126116	0.555354	0.0268268	0	0	0	0	0.0555354		14.7206	4.07351	10.8669	0.378349	0.388748	0.223652	30.2193	8.36231	1.1743	2.08829	1.77713		0	0	0	0.126116	0		14.1915	3.9271	4.02618	0.0579455	0	0	59.1314	16.3629	16.0674	2.77682	2.77677	0.250479
2000	0	0	0	0.132979	0.300599	0.00784079	0	0	0	0	0		12.4482	3.43809	10.879	0.398936	0.300599	0.231303	31.0048	8.56324	1.05468	2.26063	2.4048		0	0	0	0.132979	0		11.5508	3.19023	2.41069	0.078411	0	0.00749916	55.0039	15.1916	14.3443	3.00394	3.00599	0.246643
2001	0	0	0	0.139522	0.32404	0.0074189	0	0	0	0	0		10.3584	2.85536	9.00202	0.418567	0.32404	0.241114	29.8171	8.2193	1.67862	2.43686	2.59232		0	0	0	0.139522	0		10.6795	2.9439	2.14863	0.10143	0	0.0251275	50.855	14.0186	12.8293	3.23591	3.2404	0.273661
2002	0	0	0	0.145658	0.347829	0.00701251	0	0	0	0	0		8.4614	2.32792	7.34801	0.436975	0.347829	0.248944	28.4588	7.82967	2.13799	2.6157	2.78263		0	0	0	0.145658	0		9.81424	2.70012	1.90044	0.127021	0	0.0411859	46.7345	12.8577	11.3864	3.47101	3.47829	0.297142
2003	0	0	0	0.151295	0.371771	0.00503447	0	0	0	0	0		6.76262	1.85692	5.9103	0.453886	0.371771	0.257597	26.9606	7.40299	2.44989	2.79567	2.97417		0	0	0	0.151295	0		8.9644	2.4615	1.66801	0.155158	0	0.0398697	42.6876	11.7214	10.0282	3.70731	3.71771	0.302501
2004	0	0	0	0.156343	0.395653	0.00320862	0	0	0	0	0		5.26245	1.44216	4.678	0.469029	0.395653	0.264712	25.3536	6.94808	2.63306	2.97519	3.16522		0	0	0	0.156343	0		8.13845	2.23032	1.45273	0.185763	0	0.0385358	38.7545	10.6206	8.76379	3.94267	3.95653	0.306456
2005	0	0	0	0.160714	0.419239	0.00306297	0	0	0	0	0		3.95709	1.08229	3.63692	0.482141	0.419239	0.268776	23.6689	6.47361	2.70699	3.15246	3.35391		0	0	0	0.160714	0		7.34363	2.00853	1.25542	0.218704	0	0.037183	34.9696	9.56444	7.59933	4.17474	4.19239	0.309021
2006	0	0	0	0.164324	0.442276	0	0	0	0	0	0		2.83907	0.774968	2.77058	0.492971	0.442276	0.274404	21.9368	5.98798	2.69113	3.3256	3.53821		0	0	0	0.164324	0		6.58599	1.79775	1.07645	0.25379	0	0.0358104	31.3618	8.56069	6.53816	4.40101	4.42276	0.310214
2007	0	0	0	0.166621	0.464495	0	0	0	0	0	0		1.89793	0.517039	2.06105	0.499863	0.464495	0.26115	20.1857	5.49905	2.6042	3.48265	3.71596		0	0	0	0.166621	0		5.87034	1.59921	0.915762	0.28993	0	0.0344308	27.954	7.6153	5.58101	4.60569	4.64495	0.295581
2008	0	0	0	0.168006	0.484216	0	0	0	0	0	0		1.12087	0.30474	1.48977	0.504017	0.484216	0.248046	18.4422	5.01403	2.46367	3.63063	3.87373		0	0	0	0.168006	0		5.2003	1.41385	0.772916	0.327429	0	0.0330307	24.7633	6.73262	4.72636	4.79809	4.84216	0.281077
2009	0	0	0	0.168428	0.502449	0	0	0	0	0	0		0.493401	0.133876	1.03826	0.505284	0.502449	0.235092	16.7297	4.53934	2.28534	3.76747	4.0196		0	0	0	0.168428	0		4.5783	1.24225	0.647177	0.365899	0	0.0316114	21.8014	5.91546	3.97078	4.97551	5.02449	0.266703
2010	0	0	0	0.167851	0.518919	0	0	0	0	0	0		0	0	0.688682	0.503554	0.518919	0.222291	15.0691	4.08053	2.08307	3.8911	4.15135		0	0	0	0.167851	0		4.00571	1.0847	0.537566	0.40489	0	0.0301747	19.0748	5.16523	3.30932	5.13524	5.18919	0.252465
2011	0	0	0	0.166253	0.533354	0	0	0	0	0	0		0	0	0.567448	0.498759	0.533354	0.209653	13.1024	3.5408	1.71636	3.99948	4.26683		0	0	0	0.166253	0		3.48291	0.941226	0.442933	0.443903	0	0.0287232	16.5853	4.48203	2.72675	5.27465	5.33354	0.238376
2012	0	0	0	0.163627	0.545495	0	0	0	0	0	0		0	0	0.463776	0.49088	0.545495	0.196071	11.321	3.05322	1.40278	4.09067	4.36396		0	0	0	0.163627	0		3.00939	0.811615	0.362008	0.48239	0	0.0271052	14.3304	3.86483	2.22856	5.39119	5.45495	0.223177
2013	0	0	0	0.166514	0.555101	0	0	0	0	0	0		0	0	0.37596	0.499541	0.555101	0.182835	9.72038	2.6162	1.13716	4.16284	4.44081		0	0	0	0.166514	0		2.5839	0.695446	0.293461	0.490892	0	0.0254979	12.3043	3.31165	1.80658	5.48631	5.55101	0.208333
2014	0	0	0	0.168575	0.561953	0	0	0	0	0	0		0	0	0.302275	0.505726	0.561953	0.169958	8.29327	2.22756	0.914285	4.21438	4.49562		0	0	0	0.168575	0		2.20454	0.592135	0.235944	0.49696	0	0.0239054	10.4978	2.81969	1.4525	5.55422	5.61953	0.193864
2015	0	0	0	0.169755	0.565865	0	0	0	0	0	0		0	0	0.241029	0.509265	0.565865	0.15746	7.03073	1.88458	0.729032	4.24387	4.52692		0	0	0	0.169755	0		1.86893	0.500964	0.188137	0.500428	0	0.0223324	8.89965	2.38554	1.1582	5.59308	5.65865	0.179792
2016	0	0	0	0.170008	0.566688	0	0	0	0	0	0		0	0	0.190598	0.510024	0.566688	0.145359	5.92231	1.58422	0.576493	4.2502	4.5335		0	0	0	0.170008	0		1.57428	0.421121	0.148772	0.501165	0	0.0207839	7.49659	2.00534	0.915864	5.6014	5.66688	0.166143
2017	0	0	0	0.169303	0.564316	0	0	0	0	0	0		0	0	0.14946	0.507908	0.564316	0.133677	4.9566	1.32317	0.452064	4.23257	4.51453		0	0	0	0.169303	0		1.31758	0.351728	0.116662	0.499077	0	0.0192651	6.27417	1.67489	0.718186	5.57816	5.64316	0.152942
2018	0	0	0	0.167622	0.558692	0	0	0	0	0	0		0	0	0.116217	0.502865	0.558692	0.122437	4.12156	1.09799	0.351512	4.19054	4.46954		0	0	0	0.167622	0		1.0956	0.29187	0.0907128	0.494113	0	0.0177814	5.21717	1.38986	0.558441	5.52276	5.58692	0.140218
2019	0	0	0	0.164964	0.549813	0	0	0	0	0	0		0	0	0.0896027	0.494892	0.549813	0.111661	3.40495	0.905209	0.271014	4.1241	4.39851		0	0	0	0.164964	0		0.905112	0.240625	0.0699391	0.486271	0	0.0163384	4.31006	1.14583	0.430556	5.43519	5.49813	0.127999
2020	0	0	0	0.161346	0.537734	0	0	0	0	0	0		0	0	0.0684955	0.484037	0.537734	0.10137	2.79456	0.7414	0.207172	4.03364	4.30187		0	0	0	0.161346	0		0.742857	0.197081	0.0534637	0.475597	0	0.0149414	3.53742	0.938482	0.329131	5.31597	5.37734	0.116312
2021	0	0	0	0.1568	0.522564	0	0	0	0	0	0		0	0	0.0519118	0.4704	0.522564	0.0915868	2.27853	0.603244	0.157012	3.92	4.18051		0	0	0	0.1568	0		0.605685	0.160356	0.0405193	0.462191	0	0.0135958	2.88421	0.7636	0.249444	5.1662	5.22564	0.105183
2022	0	0	0	0.151378	0.504476	0	0	0	0	0	0		0	0	0.0390041	0.454135	0.504476	0.0823281	1.84552	0.487589	0.117971	3.78446	4.03581		0	0	0	0.151378	0		0.49058	0.129612	0.0304442	0.446203	0	0.0123065	2.3361	0.617201	0.18742	4.98755	5.04476	0.0946346
2023	0	0	0	0.145149	0.483697	0	0	0	0	0	0		0	0	0.0290516	0.435446	0.483697	0.0736101	1.48486	0.391488	0.0878689	3.62872	3.86957		0	0	0	0.145149	0		0.394711	0.104066	0.0226758	0.427834	0	0.0110781	1.87958	0.495554	0.139596	4.78229	4.83697	0.0846882
2024	0	0	0	0.138195	0.460507	0	0	0	0	0	0		0	0	0.0214498	0.414586	0.460507	0.0654454	1.18671	0.312227	0.0648763	3.45488	3.68406		0	0	0	0.138195	0		0.315455	0.0829971	0.0167423	0.407332	0	0.00991458	1.50217	0.395224	0.103068	4.55319	4.60507	0.07536
2025	0	0	0	0.130616	0.435236	0	0	0	0	0	0		0	0	0.015698	0.391849	0.435236	0.0578424	0.942056	0.24734	0.0474793	3.26541	3.48188		0	0	0	0.130616	0		0.25042	0.0657487	0.0122527	0.384989	0	0.00881942	1.19248	0.313089	0.07543	4.30348	4.35236	0.0666618
2026	0	0	0	0.122523	0.408252	0	0	0	0	0	0		0	0	0.011387	0.367569	0.408252	0.0508053	0.742788	0.194614	0.0344403	3.06308	3.26601		0	0	0	0.122523	0		0.19745	0.0517328	0.00888783	0.361129	0	0.00779535	0.940238	0.246347	0.0547151	4.03682	4.08252	0.0586006
2027	0	0	0	0.114035	0.379955	0	0	0	0	0	0		0	0	0.00818639	0.342105	0.379955	0.0443338	0.581692	0.152087	0.02476	2.85088	3.03964		0	0	0	0.114035	0		0.154627	0.0404281	0.00638967	0.336107	0	0.00684431	0.736319	0.192515	0.039336	3.75716	3.79955	0.0511781
2028	0	0	0	0.105279	0.350765	0	0	0	0	0	0		0	0	0.00583274	0.315836	0.350765	0.0384225	0.452422	0.11804	0.0176412	2.63197	2.80612		0	0	0	0.105279	0		0.120264	0.0313778	0.00455258	0.310295	0	0.00596743	0.572687	0.149418	0.0280266	3.46866	3.50765	0.0443899
2029	0	0	0	0.0963829	0.321114	0	0	0	0	0	0		0	0	0.00411836	0.289149	0.321114	0.0330614	0.349464	0.0909861	0.012456	2.40957	2.56891		0	0	0	0.0963829	0		0.0928955	0.0241862	0.00321446	0.284072	0	0.00516501	0.442359	0.115172	0.0197888	3.17556	3.21114	0.0382264
2030	0	0	0	0.0874758	0.291427	0	0	0	0	0	0		0	0	0.00288153	0.262427	0.291427	0.0282355	0.268071	0.0696481	0.00871519	2.18689	2.33142		0	0	0	0.0874758	0		0.0712595	0.018514	0.00224908	0.257817	0	0.00443647	0.339331	0.0881621	0.0138458	2.88209	2.91427	0.032672
2031	0	0	0	0.078681	0.262117	0	0	0	0	0	0		0	0	0.00199777	0.236043	0.262117	0.0239254	0.204208	0.0529438	0.00604224	1.96703	2.09694		0	0	0	0.078681	0		0.0542831	0.0140737	0.00155929	0.231894	0	0.00378041	0.258491	0.0670175	0.0095993	2.59232	2.62117	0.0277059
2032	0	0	0	0.0701145	0.233569	0	0	0	0	0	0		0	0	0.00137236	0.210343	0.233569	0.0201076	0.154472	0.0399648	0.00415066	1.75286	1.86856		0	0	0	0.0701145	0		0.0410623	0.0106235	0.00107114	0.206644	0	0.00319467	0.195535	0.0505883	0.00659415	2.31008	2.33569	0.0233023
2033	0	0	0	0.0618809	0.206133	0	0	0	0	0	0		0	0	0.000934031	0.185643	0.206133	0.0167549	0.11603	0.0299556	0.00282494	1.54702	1.64907		0	0	0	0.0618809	0		0.0308434	0.00796289	0.000729017	0.182376	0	0.00267634	0.146873	0.0379185	0.00448799	2.0388	2.06133	0.0194312
2034	0	0	0	0.0540713	0.180111	0	0	0	0	0	0		0	0	0.000629803	0.162214	0.180111	0.0138368	0.0865392	0.0222947	0.00190481	1.35178	1.44089		0	0	0	0.0540713	0		0.0230041	0.00592645	0.000491564	0.159358	0	0.00222191	0.109543	0.0282212	0.00302618	1.7815	1.80111	0.0160587
2035	0	0	0	0.0467609	0.155754	0	0	0	0	0	0		0	0	0.0004207	0.140283	0.155754	0.0113209	0.064086	0.0164753	0.00127238	1.16902	1.24604		0	0	0	0.0467609	0		0.0170355	0.0043795	0.000328357	0.137812	0	0.00182731	0.0811215	0.0208548	0.00202144	1.54064	1.55754	0.0131482
2036	0	0	0	0.0400078	0.133256	0	0	0	0	0	0		0	0	0.000278381	0.120023	0.133256	0.00917278	0.0471198	0.0120879	0.000841944	1.00019	1.06604		0	0	0	0.0400078	0		0.0125255	0.00321324	0.000217276	0.117908	0	0.0014881	0.0596453	0.0153012	0.0013376	1.31814	1.33256	0.0106609
2037	0	0	0	0.0338521	0.112748	0	0	0	0	0	0		0	0	0.000182466	0.101556	0.112748	0.00735734	0.0343968	0.00880529	0.000551852	0.846301	0.901984		0	0	0	0.0338521	0		0.00914345	0.00234065	0.000142414	0.0997657	0	0.00119953	0.0435403	0.0111459	0.000876732	1.11533	1.12748	0.00855687
2038	0	0	0	0.028316	0.094306	0	0	0	0	0	0		0	0	0.00011846	0.084948	0.094306	0.00583926	0.0249281	0.00636785	0.000358271	0.7079	0.754448		0	0	0	0.028316	0		0.00662647	0.00169272	9.2457e-05	0.0834497	0	0.000956678	0.0315546	0.00806057	0.000569188	0.93293	0.94306	0.00679594
2039	0	0	0	0.0234049	0.0779466	0	0	0	0	0	0		0	0	7.61702e-05	0.0702147	0.0779466	0.00458379	0.017935	0.00457174	0.000230369	0.585123	0.623573		0	0	0	0.0234049	0		0.00476754	0.00121527	5.945e-05	0.0689758	0	0.000754592	0.0227026	0.00578701	0.000365989	0.771123	0.779466	0.00533838
2040	0	0	0	0.0191085	0.0636355	0	0	0	0	0	0		0	0	4.85061e-05	0.0573254	0.0636355	0.00355736	0.0128097	0.00325831	0.000146701	0.477711	0.509084		0	0	0	0.0191085	0		0.00340511	0.000866134	3.78584e-05	0.0563135	0	0.000588382	0.0162148	0.00412445	0.000233066	0.629567	0.636355	0.00414574
2041	0	0	0	0.0154027	0.0512926	0	0	0	0	0	0		0	0	3.05901e-05	0.0462082	0.0512926	0.00272816	0.00908203	0.00230521	9.25159e-05	0.385068	0.410341		0	0	0	0.0154027	0		0.00241421	0.000612778	2.38751e-05	0.0453923	0	0.000453325	0.0114962	0.00291799	0.000146981	0.507474	0.512926	0.00318148
2042	0	0	0	0.0122525	0.0408006	0	0	0	0	0	0		0	0	1.91034e-05	0.0367576	0.0408006	0.00206655	0.00639173	0.0016189	5.77757e-05	0.306314	0.326405		0	0	0	0.0122525	0		0.00169907	0.00043034	1.49099e-05	0.0361084	0	0.000344955	0.0080908	0.00204924	9.1789e-05	0.403685	0.408006	0.00241151
2043	0	0	0	0.0096141	0.0320135	0	0	0	0	0	0		0	0	1.18131e-05	0.0288423	0.0320135	0.00154543	0.00446506	0.0011285	3.57269e-05	0.240353	0.256108		0	0	0	0.0096141	0		0.00118692	0.000299981	9.21984e-06	0.0283328	0	0.000259124	0.00565198	0.00142848	5.67598e-05	0.316756	0.320135	0.00180455
2044	0	0	0	0.00743766	0.0247653	0	0	0	0	0	0		0	0	7.23285e-06	0.022313	0.0247653	0.00114041	0.00309596	0.0007808	2.18746e-05	0.185942	0.198122		0	0	0	0.00743766	0		0.000822976	0.000207555	5.64505e-06	0.0219187	0	0.000192059	0.00391893	0.000988355	3.47525e-05	0.245049	0.247653	0.00133247
2045	0	0	0	0.00567014	0.0188792	0	0	0	0	0	0		0	0	4.38454e-06	0.0170104	0.0188792	0.000829972	0.00213061	0.00053619	1.32603e-05	0.141753	0.151034		0	0	0	0.00567014	0		0.000566364	0.000142532	3.42201e-06	0.0167098	0	0.000140385	0.00269697	0.000678722	2.10668e-05	0.186814	0.188792	0.000970357
2046	0	0	0	0.00425754	0.0141753	0	0	0	0	0	0		0	0	2.63137e-06	0.0127726	0.0141753	0.000595427	0.00145524	0.000365444	7.95808e-06	0.106439	0.113403		0	0	0	0.00425754	0		0.000386837	9.71434e-05	2.0537e-06	0.0125468	0	0.000101144	0.00184208	0.000462588	1.26431e-05	0.140273	0.141753	0.000696571
2047	0	0	0	0.00314706	0.0104776	0	0	0	0	0	0		0	0	1.56334e-06	0.00944117	0.0104776	0.000420845	0.000986452	0.00024719	4.72802e-06	0.0786764	0.083821		0	0	0	0.00314706	0		0.000262221	6.57086e-05	1.22013e-06	0.00927424	0	7.179e-05	0.00124867	0.000312898	7.5115e-06	0.103686	0.104776	0.000492635
2048	0	0	0	0.00228873	0.00761969	0	0	0	0	0	0		0	0	9.19426e-07	0.0068662	0.00761969	0.000292892	0.000663601	0.000165932	2.78061e-06	0.0572183	0.0609575		0	0	0	0.00228873	0		0.0001764	4.41085e-05	7.17577e-07	0.00674479	0	5.0171e-05	0.000840002	0.00021004	4.41761e-06	0.0754068	0.0761969	0.000343063
2049	0	0	0	0.00163678	0.005449	0	0	0	0	0	0		0	0	5.35232e-07	0.00491034	0.005449	0.000200603	0.000443009	0.000110536	1.61869e-06	0.0409195	0.043592		0	0	0	0.00163678	0		0.000117762	2.93829e-05	4.17727e-07	0.00482351	0	3.45034e-05	0.000560771	0.000139919	2.57165e-06	0.053927	0.05449	0.000235106
2050	0	0	0	0.00115039	0.0038296	0	0	0	0	0	0		0	0	3.08393e-07	0.00345116	0.0038296	0.000135133	0.000293478	7.30687e-05	9.32662e-07	0.0287596	0.0306368		0	0	0	0.00115039	0		7.80132e-05	1.94233e-05	2.40687e-07	0.00339012	0	2.33368e-05	0.000371491	9.24921e-05	1.48174e-06	0.0379017	0.038296	0.00015847
2051	0	0	0	0.000794143	0.00264358	0	0	0	0	0	0		0	0	1.75863e-07	0.00238243	0.00264358	8.94788e-05	0.000192921	4.79292e-05	5.31856e-07	0.0198536	0.0211487		0	0	0	0.000794143	0		5.12828e-05	1.27407e-05	1.37253e-07	0.00234029	0	1.55144e-05	0.000244204	6.06699e-05	8.44973e-07	0.0261646	0.0264358	0.000104993
2052	0	0	0	0.000538141	0.00179133	0	0	0	0	0	0		0	0	9.92499e-08	0.00161442	0.00179133	5.82038e-05	0.000125837	3.11956e-05	3.00156e-07	0.0134535	0.0143306		0	0	0	0.000538141	0		3.34503e-05	8.29249e-06	7.74596e-08	0.00158587	0	1.01316e-05	0.000159287	3.9488e-05	4.76865e-07	0.0177301	0.0179133	6.83353e-05
2053	0	0	0	0.000357741	0.00119078	0	0	0	0	0	0		0	0	5.54295e-08	0.00107322	0.00119078	3.7169e-05	8.14408e-05	2.01461e-05	1.67632e-07	0.00894352	0.00952623		0	0	0	0.000357741	0		2.16488e-05	5.35529e-06	4.32598e-08	0.00105424	0	6.4953e-06	0.00010309	2.55014e-05	2.66321e-07	0.0117865	0.0119078	4.36644e-05
2054	0	0	0	0.000233152	0.000776046	0	0	0	0	0	0		0	0	3.06324e-08	0.000699457	0.000776046	2.32881e-05	5.22958e-05	1.29086e-05	9.26391e-08	0.00582881	0.00620836		0	0	0	0.000233152	0		1.39014e-05	3.4314e-06	2.39069e-08	0.000687085	0	4.0853e-06	6.61972e-05	1.634e-05	1.47178e-07	0.00768165	0.00776046	2.73734e-05
2055	0	0	0	0.000148877	0.00049552	0	0	0	0	0	0		0	0	1.67503e-08	0.000446632	0.00049552	1.43061e-05	3.33169e-05	8.20613e-06	5.06566e-08	0.00372193	0.00396416		0	0	0	0.000148877	0		8.8564e-06	2.18138e-06	1.30727e-08	0.000438733	0	2.51921e-06	4.21733e-05	1.03875e-05	8.04796e-08	0.00490505	0.0049552	1.68253e-05
2056	0	0	0	9.30778e-05	0.000309787	0	0	0	0	0	0		0	0	9.06238e-09	0.000279233	0.000309787	8.61099e-06	2.10581e-05	5.17552e-06	2.74064e-08	0.00232695	0.0024783		0	0	0	9.30778e-05	0		5.59773e-06	1.37577e-06	7.07263e-09	0.000274295	0	1.52206e-06	2.66558e-05	6.55129e-06	4.35414e-08	0.00306663	0.00309787	1.01331e-05
2057	0	0	0	5.69371e-05	0.000189495	0	0	0	0	0	0		0	0	4.85076e-09	0.000170811	0.000189495	5.07491e-06	1.32042e-05	3.23823e-06	1.46696e-08	0.00142343	0.00151596		0	0	0	5.69371e-05	0		3.50999e-06	8.60795e-07	3.7857e-09	0.000167791	0	9.0038e-07	1.67142e-05	4.09902e-06	2.33061e-08	0.0018759	0.00189495	5.97529e-06
2058	0	0	0	3.40543e-05	0.000113334	0	0	0	0	0	0		0	0	2.56862e-09	0.000102163	0.000113334	2.92643e-06	8.21352e-06	2.00994e-06	7.76794e-09	0.000851356	0.000906669		0	0	0	3.40543e-05	0		2.18334e-06	5.34287e-07	2.00463e-09	0.000100356	0	5.21121e-07	1.03969e-05	2.54422e-06	1.23412e-08	0.00112198	0.00113334	3.44755e-06
2059	0	0	0	1.99004e-05	6.62269e-05	0	0	0	0	0	0		0	0	1.3455e-09	5.97012e-05	6.62269e-05	1.64994e-06	5.06817e-06	1.23755e-06	4.06901e-09	0.00049751	0.000529815		0	0	0	1.99004e-05	0		1.34723e-06	3.28968e-07	1.05007e-09	5.86458e-05	0	2.94886e-07	6.4154e-06	1.56652e-06	6.46458e-09	0.000655658	0.000662269	1.94482e-06
2060	0	0	0	1.13539e-05	3.77836e-05	0	0	0	0	0	0		0	0	6.97167e-10	3.40617e-05	3.77836e-05	9.08846e-07	3.10213e-06	7.55837e-07	2.10834e-09	0.000283847	0.000302268		0	0	0	1.13539e-05	0		8.24617e-07	2.00919e-07	5.44087e-10	3.34597e-05	0	1.63024e-07	3.92675e-06	9.56756e-07	3.34959e-09	0.000374077	0.000377836	1.07187e-06
2061	0	0	0	6.31962e-06	2.10298e-05	0	0	0	0	0	0		0	0	3.57299e-10	1.89589e-05	2.10298e-05	4.88736e-07	1.88339e-06	4.57894e-07	1.08052e-09	0.000157991	0.000168238		0	0	0	6.31962e-06	0		5.00649e-07	1.21719e-07	2.78844e-10	1.86238e-05	0	8.79819e-08	2.38404e-06	5.79613e-07	1.71666e-09	0.000208213	0.000210298	5.76718e-07
2062	0	0	0	3.42895e-06	1.14101e-05	0	0	0	0	0	0		0	0	1.81109e-10	1.02869e-05	1.14101e-05	2.56375e-07	1.13416e-06	2.75141e-07	5.47697e-10	8.57238e-05	9.1281e-05		0	0	0	3.42895e-06	0		3.01486e-07	7.31387e-08	1.41341e-10	1.01051e-05	0	4.6317e-08	1.43565e-06	3.48279e-07	8.70148e-10	0.000112974	0.000114101	3.02692e-07
2063	0	0	0	1.8122e-06	6.03005e-06	0	0	0	0	0	0		0	0	9.079e-11	5.43659e-06	6.03005e-06	1.31082e-07	6.77403e-07	1.63976e-07	2.74559e-10	4.53049e-05	4.82404e-05		0	0	0	1.8122e-06	0		1.80069e-07	4.35886e-08	7.0854e-11	5.34057e-06	0	2.37652e-08	8.57472e-07	2.07565e-07	4.36203e-10	5.97065e-05	6.03005e-05	1.54847e-07
2064	0	0	0	9.32106e-07	3.10146e-06	0	0	0	0	0	0		0	0	4.50087e-11	2.79632e-06	3.10146e-06	6.527e-08	4.01271e-07	9.69226e-08	1.36111e-10	2.33027e-05	2.48117e-05		0	0	0	9.32106e-07	0		1.06667e-07	2.57642e-08	3.51254e-11	2.74694e-06	0	1.1875e-08	5.07938e-07	1.22687e-07	2.16245e-10	3.07101e-05	3.10146e-05	7.7145e-08
2065	0	0	0	4.66198e-07	1.55116e-06	0	0	0	0	0	0		0	0	2.20643e-11	1.39859e-06	1.55116e-06	3.16237e-08	2.35739e-07	5.6816e-08	6.67243e-11	1.1655e-05	1.24093e-05		0	0	0	4.66198e-07	0		6.26648e-08	1.5103e-08	1.72192e-11	1.37391e-06	0	5.77355e-09	2.98404e-07	7.1919e-08	1.06008e-10	1.53598e-05	1.55116e-05	3.73973e-08
2066	0	0	0	2.26537e-07	7.53726e-07	0	0	0	0	0	0		0	0	1.06952e-11	6.79612e-07	7.53726e-07	1.48956e-08	1.37344e-07	3.30294e-08	3.23432e-11	5.66343e-06	6.02981e-06		0	0	0	2.26537e-07	0		3.65092e-08	8.77997e-09	8.34663e-12	6.67619e-07	0	2.7289e-09	1.73853e-07	4.18094e-08	5.13851e-11	7.46374e-06	7.53726e-06	1.76245e-08
2067	0	0	0	1.06851e-07	3.55501e-07	0	0	0	0	0	0		0	0	5.12592e-12	3.20554e-07	3.55501e-07	6.81474e-09	7.93519e-08	1.90414e-08	1.55011e-11	2.67129e-06	2.84401e-06		0	0	0	1.06851e-07	0		2.10935e-08	5.06163e-09	4.00029e-12	3.149e-07	0	1.25277e-09	1.00445e-07	2.4103e-08	2.46274e-11	3.52044e-06	3.55501e-06	8.06751e-09
2068	0	0	0	4.8875e-08	1.62605e-07	0	0	0	0	0	0		0	0	2.4289e-12	1.46625e-07	1.62605e-07	3.0254e-09	4.54626e-08	1.08854e-08	7.34512e-12	1.22187e-06	1.30084e-06		0	0	0	4.8875e-08	0		1.2085e-08	2.89359e-09	1.89551e-12	1.44039e-07	0	5.58066e-10	5.75477e-08	1.3779e-08	1.16695e-11	1.61029e-06	1.62605e-06	3.58346e-09
2069	0	0	0	2.16591e-08	7.20568e-08	0	0	0	0	0	0		0	0	1.13782e-12	6.49773e-08	7.20568e-08	1.30207e-09	2.58277e-08	6.17055e-09	3.44082e-12	5.41477e-07	5.76454e-07		0	0	0	2.16591e-08	0		6.86559e-09	1.64027e-09	8.87954e-13	6.3832e-08	0	2.40996e-10	3.26933e-08	7.81083e-09	5.4666e-12	7.13605e-07	7.20568e-07	1.54307e-09
2070	0	0	0	9.28988e-09	3.09052e-08	0	0	0	0	0	0		0	0	5.26916e-13	2.78696e-08	3.09052e-08	5.42713e-10	1.4549e-08	3.46832e-09	1.59341e-12	2.32247e-07	2.47242e-07		0	0	0	9.28988e-09	0		3.86746e-09	9.21958e-10	4.11203e-13	2.73786e-08	0	1.00789e-10	1.84165e-08	4.39028e-09	2.53153e-12	3.06075e-07	3.09052e-07	6.43502e-10
2071	0	0	0	3.85257e-09	1.28162e-08	0	0	0	0	0	0		0	0	2.41204e-13	1.15577e-08	1.28162e-08	2.18849e-10	8.12606e-09	1.93291e-09	7.29404e-13	9.63143e-08	1.0253e-07		0	0	0	3.85257e-09	0		2.16009e-09	5.13812e-10	1.88233e-13	1.13542e-08	0	4.07799e-11	1.02861e-08	2.44672e-09	1.15884e-12	1.26931e-07	1.28162e-07	2.59629e-10
2072	0	0	0	1.54313e-09	5.13332e-09	0	0	0	0	0	0		0	0	1.09138e-13	4.62939e-09	5.13332e-09	8.52892e-11	4.49995e-09	1.06804e-09	3.30033e-13	3.85782e-08	4.10666e-08		0	0	0	1.54313e-09	0		1.19619e-09	2.83908e-10	8.51699e-14	4.5479e-09	0	1.59459e-11	5.69615e-09	1.35194e-09	5.24341e-13	5.08418e-08	5.13332e-08	1.01235e-10
2073	0	0	0	5.96336e-10	1.98369e-09	0	0	0	0	0	0		0	0	4.88079e-14	1.78901e-09	1.98369e-09	3.20881e-11	2.47059e-09	5.8509e-10	1.47595e-13	1.49084e-08	1.58696e-08		0	0	0	5.96336e-10	0		6.5674e-10	1.5553e-10	3.80889e-14	1.75753e-09	0	6.01928e-12	3.12733e-09	7.4062e-10	2.34491e-13	1.96476e-08	1.98369e-08	3.81073e-11
2074	0	0	0	2.22089e-10	7.38753e-10	0	0	0	0	0	0		0	0	2.15725e-14	6.66267e-10	7.38753e-10	1.16414e-11	1.34475e-09	3.17765e-10	6.52349e-14	5.55223e-09	5.91002e-09		0	0	0	2.22089e-10	0		3.57465e-10	8.44692e-11	1.68348e-14	6.54553e-10	0	2.19103e-12	1.70221e-09	4.02234e-10	1.03642e-13	7.31722e-09	7.38753e-09	1.38324e-11
2075	0	0	0	7.96174e-11	2.64831e-10	0	0	0	0	0	0		0	0	9.42285e-15	2.38852e-10	2.64831e-10	4.06793e-12	7.25624e-10	1.71088e-10	2.84944e-14	1.99043e-09	2.11864e-09		0	0	0	7.96174e-11	0		1.92887e-10	4.5479e-11	7.3534e-15	2.34655e-10	0	7.68172e-13	9.18511e-10	2.16567e-10	4.52707e-14	2.62318e-09	2.64831e-09	4.8361e-12
2076	0	0	0	2.74419e-11	9.12773e-11	0	0	0	0	0	0		0	0	4.06732e-15	8.23257e-11	9.12773e-11	1.36755e-12	3.88146e-10	9.13153e-11	1.22994e-14	6.86047e-10	7.30218e-10		0	0	0	2.74419e-11	0		1.03178e-10	2.42737e-11	3.17404e-15	8.08799e-11	0	2.59106e-13	4.91324e-10	1.15589e-10	1.95408e-14	9.04137e-10	9.12773e-10	1.62666e-12
2077	0	0	0	9.08264e-12	3.02099e-11	0	0	0	0	0	0		0	0	1.73481e-15	2.72479e-11	3.02099e-11	4.41788e-13	2.05813e-10	4.83129e-11	5.24598e-15	2.27066e-10	2.41679e-10		0	0	0	9.08264e-12	0		5.47099e-11	1.28427e-11	1.3538e-15	2.67697e-11	0	8.39909e-14	2.60523e-10	6.11555e-11	8.3346e-15	2.99249e-10	3.02099e-10	5.25778e-13
2078	0	0	0	2.88305e-12	9.58912e-12	0	0	0	0	0	0		0	0	7.31122e-16	8.64916e-12	9.58912e-12	1.3701e-13	1.08176e-10	2.53373e-11	2.21087e-15	7.20763e-11	7.6713e-11		0	0	0	2.88305e-12	0		2.87556e-11	6.73522e-12	5.70546e-16	8.49747e-12	0	2.61448e-14	1.36932e-10	3.20725e-11	3.51253e-15	9.49891e-11	9.58912e-11	1.63155e-13
2079	0	0	0	8.76543e-13	2.91533e-12	0	0	0	0	0	0		0	0	3.04434e-16	2.62963e-12	2.91533e-12	4.07768e-14	5.63572e-11	1.31709e-11	9.20586e-16	2.19136e-11	2.33227e-11		0	0	0	8.76543e-13	0		1.4981e-11	3.50114e-12	2.37571e-16	2.58354e-12	0	7.81841e-15	7.13383e-11	1.66721e-11	1.46259e-15	2.88798e-11	2.91533e-11	4.85952e-14
2080	0	0	0	2.54915e-13	8.47813e-13	0	0	0	0	0	0		0	0	1.25239e-16	7.64745e-13	8.47813e-13	1.16718e-14	2.91013e-11	6.78605e-12	3.7871e-16	6.37288e-12	6.7825e-12		0	0	0	2.54915e-13	0		7.73579e-12	1.80389e-12	9.77317e-17	7.51351e-13	0	2.25708e-15	3.68371e-11	8.58993e-12	6.01681e-16	8.3988e-12	8.47813e-12	1.39288e-14
2081	0	0	0	7.08154e-14	2.35517e-13	0	0	0	0	0	0		0	0	5.08977e-17	2.12446e-13	2.35517e-13	3.25113e-15	1.48937e-11	3.46532e-12	1.53909e-16	1.77038e-12	1.88413e-12		0	0	0	7.08154e-14	0		3.95908e-12	9.21161e-13	3.97185e-17	2.08728e-13	0	6.42664e-16	1.88528e-11	4.38648e-12	2.44526e-16	2.33319e-12	2.35517e-12	3.89379e-15
2082	0	0	0	1.87656e-14	6.2409e-14	0	0	0	0	0	0		0	0	2.04337e-17	5.62969e-14	6.2409e-14	9.23493e-16	7.55444e-12	1.75379e-12	6.17892e-17	4.69141e-13	4.99272e-13		0	0	0	1.87656e-14	0		2.00814e-12	4.66199e-13	1.59456e-17	5.53124e-14	0	1.9487e-16	9.56258e-12	2.21999e-12	9.81685e-17	6.18282e-13	6.2409e-13	1.11836e-15
2083	0	0	0	4.73678e-15	1.57528e-14	0	0	0	0	0	0		0	0	8.10327e-18	1.42103e-14	1.57528e-14	3.09313e-16	3.79748e-12	8.79642e-13	2.45032e-17	1.1842e-13	1.26022e-13		0	0	0	4.73678e-15	0		1.00946e-12	2.33829e-13	6.32342e-18	1.3962e-14	0	7.62742e-17	4.80693e-12	1.11347e-12	3.89299e-17	1.56066e-13	1.57528e-13	3.85588e-16
2084	0	0	0	1.13725e-15	3.78198e-15	0	0	0	0	0	0		0	0	3.17404e-18	3.41174e-15	3.78198e-15	1.54499e-16	1.89175e-12	4.37228e-13	9.59784e-18	2.84312e-14	3.02558e-14		0	0	0	1.13725e-15	0		5.0287e-13	1.16225e-13	2.47686e-18	3.35218e-15	0	4.62364e-17	2.39462e-12	5.53454e-13	1.52487e-17	3.74696e-14	3.78198e-14	2.00736e-16
2085	0	0	0	2.59318e-16	8.62359e-16	0	0	0	0	0	0		0	0	1.22794e-18	7.77955e-16	8.62359e-16	1.1707e-16	9.3388e-13	2.15362e-13	3.7131e-18	6.48296e-15	6.89887e-15		0	0	0	2.59318e-16	0		2.48247e-13	5.7248e-14	9.58218e-19	7.64385e-16	0	3.88876e-17	1.18213e-12	2.7261e-13	5.89925e-18	8.54394e-15	8.62359e-15	1.55958e-16
2086	0	0	0	5.60737e-17	1.86468e-16	0	0	0	0	0	0		0	0	4.69168e-19	1.68221e-16	1.86468e-16	1.07954e-16	4.56836e-13	1.05116e-13	1.41869e-18	1.40184e-15	1.49175e-15		0	0	0	5.60737e-17	0		1.21437e-13	2.79423e-14	3.66113e-19	1.6529e-16	0	3.70521e-17	5.78274e-13	1.33058e-13	2.25397e-18	1.8475e-15	1.86468e-15	1.45006e-16
2087	0	0	0	1.14806e-17	3.81769e-17	0	0	0	0	0	0		0	0	1.77029e-19	3.44417e-17	3.81769e-17	1.05356e-16	2.21439e-13	5.08387e-14	5.35303e-19	2.87015e-16	3.05415e-16		0	0	0	1.14806e-17	0		5.88636e-14	1.35141e-14	1.38143e-19	3.38421e-17	0	3.64911e-17	2.80303e-13	6.43528e-14	8.50474e-19	3.78259e-16	3.81769e-16	1.41847e-16
2088	0	0	0	2.2221e-18	7.38911e-18	0	0	0	0	0	0		0	0	6.59622e-20	6.66631e-18	7.38911e-18	1.04204e-16	1.06355e-13	2.43628e-14	1.99457e-19	5.55526e-17	5.91129e-17		0	0	0	2.2221e-18	0		2.82715e-14	6.47618e-15	5.14728e-20	6.55035e-18	0	3.62114e-17	1.34626e-13	3.0839e-14	3.16892e-19	7.32134e-17	7.38911e-17	1.40415e-16
2089	0	0	0	4.05944e-19	1.34985e-18	0	0	0	0	0	0		0	0	2.42694e-20	1.21783e-18	1.34985e-18	1.03333e-16	5.06117e-14	1.15678e-14	7.33858e-20	1.01486e-17	1.07988e-17		0	0	0	4.05944e-19	0		1.34537e-14	3.07497e-15	1.89383e-20	1.19667e-18	0	3.59896e-17	6.40654e-14	1.46427e-14	1.16594e-19	1.3375e-17	1.34985e-17	1.39323e-16
2090	0	0	0	6.98819e-20	2.32368e-19	0	0	0	0	0	0		0	0	8.8168e-21	2.09646e-19	2.32368e-19	1.02523e-16	2.38626e-14	5.44183e-15	2.66601e-20	1.74705e-18	1.85895e-18		0	0	0	6.98819e-20	0		6.34324e-15	1.44656e-15	6.88003e-21	2.06006e-19	0	3.57801e-17	3.02059e-14	6.88839e-15	4.2357e-20	2.30246e-18	2.32368e-18	1.38303e-16
2091	0	0	0	1.13173e-20	3.76311e-20	0	0	0	0	0	0		0	0	3.16246e-21	3.39519e-20	3.76311e-20	1.01729e-16	1.11466e-14	2.53628e-15	9.56256e-21	2.82933e-19	3.01049e-19		0	0	0	1.13173e-20	0		2.96303e-15	6.74201e-16	2.46776e-21	3.33631e-20	0	3.55739e-17	1.41097e-14	3.21048e-15	1.51928e-20	3.72883e-19	3.76311e-19	1.37303e-16
2092	0	0	0	1.72137e-21	5.72361e-21	0	0	0	0	0	0		0	0	1.11989e-21	5.1641e-21	5.72361e-21	1.00946e-16	5.15834e-15	1.17109e-15	3.38629e-21	4.30342e-20	4.57889e-20		0	0	0	1.72137e-21	0		1.3712e-15	3.11302e-16	8.73882e-22	5.07464e-21	0	3.53694e-17	6.52955e-15	1.48239e-15	5.38007e-21	5.67156e-20	5.72361e-20	1.36315e-16
2093	0	0	0	2.4548e-22	8.16216e-22	0	0	0	0	0	0		0	0	3.91509e-22	7.36439e-22	8.16216e-22	1.00169e-16	2.36483e-15	5.35679e-16	1.18382e-21	6.13699e-21	6.52973e-21		0	0	0	2.4548e-22	0		6.28626e-16	1.42396e-16	3.05503e-22	7.23695e-22	0	3.51663e-17	2.99346e-15	6.78075e-16	1.88084e-21	8.08809e-21	8.16216e-21	1.35336e-16
2094	0	0	0	3.27657e-23	1.08944e-22	0	0	0	0	0	0		0	0	1.35112e-22	9.82971e-23	1.08944e-22	9.94005e-17	1.07398e-15	2.42732e-16	4.08544e-22	8.19142e-22	8.7155e-22		0	0	0	3.27657e-23	0		2.85489e-16	6.45236e-17	1.05431e-22	9.6598e-23	0	3.49644e-17	1.35947e-15	3.07255e-16	6.49087e-22	1.07957e-21	1.08944e-21	1.34365e-16
2095	0	0	0	4.08623e-24	1.35862e-23	0	0	0	0	0	0		0	0	4.6027e-23	1.22587e-23	1.35862e-23	9.8639e-17	4.83155e-16	1.08953e-16	1.39173e-22	1.02156e-22	1.0869e-22		0	0	0	4.08623e-24	0		1.28434e-16	2.89621e-17	3.59156e-23	1.2047e-23	0	3.47638e-17	6.11588e-16	1.37915e-16	2.21115e-22	1.34634e-22	1.35862e-22	1.33403e-16
2096	0	0	0	4.75283e-25	1.58024e-24	0	0	0	0	0	0		0	0	1.54764e-23	1.42585e-24	1.58024e-24	9.78847e-17	2.15302e-16	4.84421e-17	4.67961e-23	1.18821e-23	1.26419e-23		0	0	0	4.75283e-25	0		5.72322e-17	1.2877e-17	1.20764e-23	1.40126e-24	0	3.45645e-17	2.72534e-16	6.13192e-17	7.43489e-23	1.56597e-23	1.58024e-23	1.32449e-16
2097	0	0	0	5.14663e-26	1.71115e-25	0	0	0	0	0	0		0	0	5.1362e-24	1.54399e-25	1.71115e-25	9.71376e-17	9.50317e-17	2.13336e-17	1.55303e-23	1.28666e-24	1.36892e-24		0	0	0	5.14663e-26	0		2.52616e-17	5.67097e-18	4.00783e-24	1.5174e-25	0	3.43665e-17	1.20293e-16	2.70046e-17	2.46744e-23	1.69573e-24	1.71115e-24	1.31504e-16
2098	0	0	0	5.17891e-27	1.72186e-26	0	0	0	0	0	0		0	0	1.68231e-24	1.55367e-26	1.72186e-26	9.63975e-17	4.1546e-17	9.30565e-18	5.08678e-24	1.29473e-25	1.37749e-25		0	0	0	5.17891e-27	0		1.10439e-17	2.47365e-18	1.31272e-24	1.52695e-26	0	3.41697e-17	5.25899e-17	1.17793e-17	8.08181e-24	1.70637e-25	1.72186e-25	1.30567e-16
2099	0	0	0	4.83383e-28	1.60711e-27	0	0	0	0	0	0		0	0	5.43799e-25	1.45015e-27	1.60711e-27	9.56643e-17	1.79893e-17	4.02024e-18	1.64427e-24	1.20846e-26	1.28569e-26		0	0	0	4.83383e-28	0		4.78198e-18	1.06867e-18	4.24327e-25	1.42523e-27	0	3.39741e-17	2.27713e-17	5.08891e-18	2.6124e-24	1.59267e-26	1.60711e-26	1.29638e-16
2100	0	0	0	4.17697e-29	1.38871e-28	0	0	0	0	0	0		0	0	1.73466e-25	1.25309e-28	1.38871e-28	9.4938e-17	7.71452e-18	1.72014e-18	5.24501e-25	1.04424e-27	1.11096e-27		0	0	0	4.17697e-29	0		2.05069e-18	4.57253e-19	1.35355e-25	1.23159e-28	0	3.37798e-17	9.76521e-18	2.1774e-18	8.33322e-25	1.37625e-27	1.38871e-27	1.28718e-16
																																					2634.87	741.096	927.312	184.82	186.397

[truncated: 19 more sheets: Results Disposed Amounts, Results Emissions iPCBs no, Results Emissions dlPCBs no, Results Emissions sumPCBs no, Results Emissions, Results TEQ 1998 Emissions, Results TEQ 2005 Emissions, Results Emissions - Cp numbers, Results Emissions - Comparison, Uncertainties numbers, Uncertainties, EMEP Yearly Performance, EMEP Yearly Performance Graphic, EMEP EF iPCBs, EMEP EF dlPCBs, EMEP EF sum PCBs, EMEP Emissions iPCBs, EMEP Emissions dlPCBs, EMEP Emissions sumPCBs]
